# Supplementary material for: Morphological Characterization and Metabolomic Analysis of the Inhibitory Effects of Pleurotus ostreatus Mycelium on Triticum aestivum L. Growth and Development
Source: Plants (Basel). 2026 Apr 16;15(8):1232. doi: 10.3390/plants15081232 (PMC13119485; doi:10.3390/plants15081232)
Supplement: Supplementary file 1 [file plants-15-01232-s001.zip]

Archive with 5 entries (3 files):
- plants-4218979-supplementary/
- plants-4218979-supplementary/Supplementary Files/
- plants-4218979-supplementary/Supplementary Files/supporting INFO.pdf
- plants-4218979-supplementary/Supplementary Files/Table S3.xlsx
- plants-4218979-supplementary/Supplementary Files/Table S4.xlsx
