# Supplementary material for: Morphological Characterization and Metabolomic Analysis of the Inhibitory Effects of Pleurotus ostreatus Mycelium on Triticum aestivum L. Growth and Development
Source: Plants (Basel). 2026 Apr 16;15(8):1232. doi: 10.3390/plants15081232 (PMC13119485; doi:10.3390/plants15081232)
Supplement: Supplementary file 1 [file plants-15-01232-s001.zip › plants-4218979-supplementary/Supplementary Files/Table S3.xlsx]

## Sheet: Sheet1
Index	Compounds	Class I	Class II	Formula	Level	score	CAS	SP-1	SP-2	SP-3	S-CK-1	S-CK-2	S-CK-3	VIP	P-value	FDR	Fold_Change	Log2FC	Type
MEDN1110	1,11-Undecanedicarboxylic acid	Lipids	Free fatty acids	C13H24O4	3	0.7499	505-52-2	3.30318e+08	2.15363e+08	1.72879e+08	128058	158509	133026	1.30466	0.0364934	0.107737	1712.51	10.7419	up	1
ME0118361	2-Carbamoylpyridine-3-carboxylic acid	Organic acids	Organic acids	C7H6N2O3	3	0.9902	5860-70-8	7.37026e+08	3.24587e+08	3.23105e+08	1.15142e+06	1.54675e+06	937068	1.29896	0.079038	0.175302	380.915	8.57333	up	2
MEDN1006	Uric acid	Nucleotides and derivatives	Nucleotides and derivatives	C5H4N4O3	3	0.7794	69-93-2	5.91403e+07	5.36608e+07	4.91186e+07	190730	286049	93103.3	1.29751	0.00288067	0.0354326	284.128	8.1504	up	3
ME0143441	4-Oxocyclohexanecarboxylic acid	Others	Lactones	C7H10O3	3	0.7771	874-61-3	4.18091e+07	3.46517e+07	4.06083e+07	220159	137106	205747	1.30455	0.00322795	0.0364096	207.934	7.69998	up	4
ME0143117	3-Propylmalate	Organic acids	Organic acids	C7H12O5	3	0.7989	-	1.7441e+08	2.05454e+07	1.30456e+08	542142	614162	779087	1.25736	0.142559	0.25276	168.137	7.3935	up	5
ME0005867	7-hydroxy-6-methoxy-2H-1,3-benzodioxole-5-carboxylic acid	Benzene and substituted derivatives	Benzene and substituted derivatives	C9H8O6	3	0.7931	-	6.45603e+07	5.54195e+07	4.82804e+07	772935	146863	191826	1.28125	0.00699345	0.0458573	151.364	7.24188	up	6
ME0108426	N-(3-Indolylacetyl)-L-isoleucine	Amino acids and derivatives	Amino acids and derivatives	C16H20N2O3	3	0.649	57105-45-0	4.81775e+07	3.60459e+07	2.4219e+07	342762	153937	326623	1.29509	0.0352121	0.105523	131.713	7.04126	up	7
ME0116568	1,2,3,6-Tetrahydrophthalimide	Alcohol and amines	Amines	C8H9NO2	2	0.8388	85-40-5	2.59975e+07	4.0857e+07	1.50485e+08	921518	272092	688821	1.25938	0.208805	0.313628	115.457	6.85121	up	8
MEDN0098	Picolinic acid	Organic acids	Organic acids	C6H5NO2	3	0.6819	98-98-6	3.62981e+08	3.11804e+08	3.43665e+08	1.26032e+06	1.82866e+06	7.46292e+06	1.27697	0.0016848	0.0285956	96.5182	6.59273	up	9
ME0124060	Ethyl 2-amino-4-methylthiazole-5-carboxylate	Others	Lactones	C7H10N2O2S	3	0.6297	7210-76-6	7.02572e+07	3.10802e+07	8.38409e+07	267914	387077	1.35311e+06	1.27028	0.0609625	0.150751	92.2156	6.52694	up	10
ME0112210	Isoprenyl alcohol	Alcohol and amines	Alcohols	C5H10O	3	0.7996	115-18-4	1.70243e+07	1.59013e+07	1.19124e+07	74340.1	106387	322133	1.28394	0.0106883	0.0555785	89.1662	6.47842	up	11
ME0114083	cis-1,2-Cyclohexanediol	Alcohol and amines	Alcohols	C6H12O2	3	0.754	1792-81-0	1.26219e+07	9.59968e+06	1.61302e+07	68322.7	64599.2	312440	1.27567	0.0214132	0.080278	86.1136	6.42817	up	12
ME0143559	5-amino-1H-imidazole-4-carboxylic acid	Organic acids	Organic acids	C4H5N3O2	3	0.6308	1102762	1.64298e+07	1.3343e+07	4.59197e+07	355782	170604	447913	1.27602	0.138554	0.247778	77.6892	6.27964	up	13
ME0013540	2-Isopropylmaleic acid	Organic acids	Organic acids	C7H10O4	3	0.8175	44976-69-4	6.08864e+07	6.76184e+07	1.24475e+08	870218	1.35159e+06	1.32974e+06	1.2975	0.0541015	0.140288	71.231	6.15443	up	14
ME0052405	2,2-Dimethylbutyric acid	Organic acids	Organic acids	C6H12O2	2	0.7606	-	3.78979e+07	3.49516e+07	3.74955e+07	74052.2	1.14252e+06	365332	1.2406	0.000185124	0.0140569	69.7546	6.12422	up	15
ME0107980	Val-Phe	Amino acids and derivatives	Amino acids and derivatives	C14H20N2O3	3	0.58	3918-92-1	2.64045e+06	3.74461e+06	8.42975e+06	40103.1	40761.9	136244	1.27028	0.1112	0.214738	68.2367	6.09248	up	16
MEDN1079	FFA(22:6)	Lipids	Free fatty acids	C22H32O2	3	0.5302	25167-62-8	2.88469e+07	2.25853e+07	6.76794e+06	81299.4	607900	200453	1.2373	0.100627	0.2035	65.4191	6.03164	up	17
MEDP1505	5-Methoxytryptophan	Amino acids and derivatives	Amino acids and derivatives	C12H14N2O3	3	0.6923	2504-22-5	3.18447e+07	2.04652e+07	1.47234e+07	402799	274379	506232	1.29353	0.0487037	0.129637	56.6442	5.82386	up	18
ME0004100	3-methoxybenzene-1,2-diol	Phenolic acids	Phenolic acids	C7H8O3	3	0.6504	-	1.83561e+07	1.41393e+07	2.00334e+07	756052	108628	111870	1.25224	0.00942979	0.0527455	53.7902	5.74927	up	19
ME0158833	(+)-Ureidoglycolic acid	Organic acids	Organic acids	C3H6N2O4	3	0.5315	103192-53-6	1.48952e+07	2.03764e+07	2.7052e+07	340004	529395	338407	1.2986	0.0284699	0.0929254	51.6007	5.68932	up	20
ME0004055	3-Hydroxymandelic acid	Organic acids	Organic acids	C8H8O4	2	0.7799	17119-15-2	1.93335e+07	1.62249e+07	1.90643e+07	475006	415120	218436	1.29597	0.00294747	0.0357333	49.2735	5.62274	up	21
ME0109801	Tentoxin	Alcohol and amines	Polyamines	C22H30N4O4	3	0.7744	28540-82-1	1.08085e+08	6.71329e+07	5.82034e+07	1.89891e+06	1.11189e+06	1.7416e+06	1.29567	0.0382471	0.110367	49.1166	5.61814	up	22
ZINC1641021	Hexanal	Others	Aldehyde compounds	C6H12O	3	0.651	66-25-1	6.59474e+06	9.05726e+06	9.20225e+06	123650	146474	242090	1.29899	0.0105901	0.0555785	48.5232	5.6006	up	23
MEDL00019	Theophylline	Alkaloids	Alkaloids	C7H8N4O2	3	0.7898	58-55-9	1.5412e+07	3.64515e+07	5.33674e+07	186146	853114	1.19946e+06	1.23939	0.0887355	0.187621	47.0049	5.55474	up	24
MEDN0856	2',4'-Dihydroxyacetophenone	Phenolic acids	Phenolic acids	C8H8O3	3	0.7497	89-84-9	2.46797e+07	4.03164e+07	1.47894e+08	719860	1.93389e+06	2.01349e+06	1.23634	0.214973	0.318789	45.6137	5.5114	up	25
MEDN0575	3-Hydroxypicolinic acid	Alkaloids	Pyridine alkaloids	C6H5NO3	3	0.9179	874-24-8	3.84323e+07	8.5343e+06	2.4898e+07	525824	433807	671463	1.26561	0.113553	0.21756	44.0592	5.46137	up	26
ME0055473	(-)-Oleoside 11-methyl ester	Terpenoids	Monoterpenoids	C17H24O11	2	0.8191	60539-23-3	1.43008e+07	1.20172e+07	1.15682e+07	127527	402929	406268	1.28122	0.00430583	0.0392001	40.4455	5.33791	up	27
MEDP0205	Carnitine	Alkaloids	Alkaloids	C7H15NO3	3	0.9443	406-76-8 | 461-06-3	326910059	3.99472e+08	4.67268e+08	9.66674e+06	1.17112e+07	8.80309e+06	1.3036	0.0107168	0.0555785	39.5497	5.30559	up	28
MEDN0225	D-Xylose	Others	Saccharides	C5H10O5	3	0.6587	58-86-6	1.76405e+07	1.49905e+07	3.83224e+07	570153	683012	720579	1.28906	0.0893145	0.188631	35.9486	5.16786	up	29
ME0011871	1,2-Dihexanoyl-sn-glycerol	GL	DG	C15H28O5	3	0.7129	30403-47-5	2.00337e+07	4.69482e+07	2.22793e+07	576552	1.04613e+06	914115	1.28605	0.0785655	0.174829	35.1866	5.13695	up	30
MEDN1360	4-Methyloctanoic acid	Organic acids	Organic acids	C9H18O2	3	0.7701	54947-74-9	2.86296e+07	5.51251e+07	2.19865e+07	852810	976579	1.23878e+06	1.28892	0.0774321	0.173046	34.464	5.10702	up	31
ME0108638	N-Acetyl-L-glutamate 5-semialdehyde	Others	Aldehyde compounds	C7H11NO4	3	0.6715	13074-21-0	1.37558e+07	1.03011e+07	1.76919e+07	553099	102087	563428	1.24786	0.0236001	0.0842801	34.2592	5.09842	up	32
MEDN0093	3-Hydroxyanthranilic acid	Alkaloids	Phenolic acids	C7H7NO3	3	0.833	548-93-6	2.10608e+07	4.3597e+07	2.37069e+07	1.17343e+06	907585	642310	1.28907	0.0567673	0.14459	32.4474	5.02003	up	33
FDATN00542	2-Hydroxy-1,4-naphthoquinone	Benzene and substituted derivatives	Benzene and substituted derivatives	C10H6O3	3	0.5984	-	2.99113e+07	2.64223e+07	2.78124e+07	408150	1.76595e+06	422760	1.26455	0.000260784	0.0140716	32.403	5.01806	up	34
ME0120912	5-(Tetradecyloxy)-2-furoic acid	Organic acids	Organic acids	C19H32O4	2	0.748	54857-86-2	7.2233e+06	6.06788e+06	7.64397e+06	278146	169037	206801	1.30113	0.00466795	0.0399773	32.0117	5.00053	up	35
MEDL01915	2-Propylglutaric acid	Organic acids	Organic acids	C8H14O4	3	0.7298	-	1.5559e+07	1.62487e+07	1.52868e+07	580484	467735	465720	1.30542	0.000286407	0.0140716	31.1073	4.95918	up	36
ME0127920	2,5-Dihydroxycinnamic acid	Organic acids	Organic acids	C9H8O4	2	0.8676	636-01-1 | 38489-67-7	1.1841e+07	9.75668e+06	1.16434e+07	769175	185618	128744	1.25217	0.00194452	0.0300125	30.6783	4.93915	up	37
ME0158235	Trp-Pro-Tyr	Amino acids and derivatives	Amino acids and derivatives	C25H28N4O5	2	0.7025	62690-32-8	6.29921e+07	8.5871e+07	6.29685e+07	3.74308e+06	1.04082e+06	2.33561e+06	1.27597	0.0116233	0.0571117	29.7537	4.895	up	38
MEDL02229	Zingerone	Others	Ketone compounds	C11H14O3	3	0.7301	122-48-5	1.48295e+07	1.66359e+07	1.48732e+07	656577	803930	117313	1.23763	0.000545173	0.0192045	29.3687	4.87621	up	39
ME0105770	Asn-Cys	Amino acids and derivatives	Amino acids and derivatives	C7H13N3O4S1	2	0.7066	-	3.36342e+07	4.22369e+07	3.00541e+07	1.27658e+06	1.08787e+06	1.24612e+06	1.304	0.0110344	0.0562874	29.3375	4.87467	up	40
ZINC85853371	8-[(1R,2R)-2-hydroxy-1-[(1S,2R)-2-hydroxy-1-(7-methoxy-2-oxochromen-8-yl)-3-methylbut-3-enoxy]-3-methylbut-3-enyl]-7-methoxychromen-2-one	Others	Ketone compounds	C30H30O9	3	0.7046	-	348958	312318	337794	12134.6	12134.6	12134.6	1.30655	0.00113974	0.0248879	27.4442	4.77843	up	41
ME0121592	5-Methoxy-dl-tryptophan	Amino acids and derivatives	Amino acids and derivatives	C12H14N2O3	3	0.7539	28052-84-8	1.29087e+07	1.40682e+07	1.41356e+07	866478	204207	445100	1.26997	0.000107782	0.0130469	27.1229	4.76144	up	42
ME0005948	Acetoxyacetone	Others	Ketone compounds	C5H8O3	3	0.8105	592-20-1	2.74585e+07	6.9456e+07	2.04938e+07	1.74665e+06	875434	1.72598e+06	1.26175	0.132619	0.240857	27.0024	4.75502	up	43
MEDL01854	Demethoxycurcumin	Phenolic acids	Phenolic acids	C20H18O5	3	0.7598	22608-11-3	1.56157e+07	1.84873e+07	1.7109e+07	818042	659045	456321	1.29884	0.00222445	0.0310859	26.488	4.72727	up	44
ME0140661	3-Methyl-2-oxovaleric acid	Organic acids	Organic acids	C6H10O3	2	0.7734	24809-08-3	1.20515e+07	1.53048e+07	2.194e+07	523888	569185	806761	1.29624	0.0321852	0.099158	25.9477	4.69754	up	45
ME0053497	Geranylgeranyl diphosphate	Organic acids	Organic acids	C20H36O7P2	3	0.6467	6699-20-3	4.80831e+07	3.10109e+07	3.00749e+07	1.02193e+06	3.10286e+06	354074	1.22568	0.025087	0.0857829	24.3742	4.60729	up	46
ME0118899	3-(2-Thienyl)acrylic acid	Organic acids	Organic acids	C7H6O2S	2	0.8359	1124-65-8 | 15690-25-2	1.43908e+07	1.22596e+07	1.69057e+07	978051	618556	215716	1.25902	0.00787801	0.0485717	24.0334	4.58697	up	47
ME0014394	4-Acetylbutyrate	Organic acids	Organic acids	C6H10O3	2	0.7671	448671	2.1327e+07	1.88333e+07	3.16527e+07	2.21051e+06	583325	200946	1.21341	0.0256689	0.0863269	23.9794	4.58372	up	48
ME0105268	2-n-Propyl-4-oxopentanoic acid	Organic acids	Organic acids	C8H14O3	3	0.7761	-	2.06361e+07	1.18315e+07	1.52683e+07	1.72672e+06	138422	141149	1.19355	0.0232736	0.0840886	23.7932	4.57247	up	49
MEDN1093	(2S)-2-Isopropylmalate	Organic acids	Organic acids	C7H12O5	3	0.9668	49601-06-1	2.38428e+08	2.57682e+08	2.31263e+08	1.19589e+07	1.10645e+07	7.5989e+06	1.301	0.000871661	0.0226637	23.7531	4.57004	up	50
ME0126033	dihydro-3-hydroxy-4,4-dimethyl- 2(3H)-Furanone	Others	Ketone compounds	C6H10O3	3	0.744	-	2.2345e+07	2.14492e+07	3.28594e+07	207949	527068	2.6043e+06	1.21091	0.018382	0.0731752	22.9549	4.52073	up	51
ME0013454	2-Ethyl-2-Hydroxybutyric acid	Organic acids	Organic acids	C6H12O3	2	0.8493	3639-21-2	5.87049e+07	4.77685e+07	5.05702e+07	1.38323e+06	3.8223e+06	1.64179e+06	1.28173	0.00287578	0.0354326	22.935	4.51948	up	52
ME0141037	4-(1-Aminoethyl)phenol	Phenolic acids	Phenolic acids	C8H11NO	3	0.5025	134855-87-1	3.06626e+07	9.17486e+06	1.01355e+07	418328	1.06925e+06	730191	1.24645	0.15099	0.261259	22.533	4.49397	up	53
MEDP1660	Bis(2-ethylhexyl) adipate	Others	Lactones	C22H42O4	3	0.6149	103-23-1	6.01744e+07	5.67511e+07	5.17635e+07	6.0901e+06	614164	1.03368e+06	1.21643	0.000113596	0.0130469	21.8002	4.44627	up	54
ME0124445	Irisxanthone	Flavonoids	Other Flavonoids	C20H20O11	2	0.7478	51419-56-8	1.92234e+07	2.52362e+07	1.61263e+07	1.68207e+06	643533	480734	1.26657	0.0171916	0.0708539	21.589	4.43223	up	55
ME0108268	Methylacetoacetic acid	Others	Lactones	C5H8O3	3	0.6518	105-45-3	1.35947e+07	1.31228e+07	1.94175e+07	711754	933578	509075	1.294	0.0182365	0.072907	21.4143	4.4205	up	56
ME0168526	2-Methylcyclohexane-1,3-dione	Others	Ketone compounds	C7H10O2	2	0.8736	1193-55-1	9.004e+06	6.06359e+06	1.06226e+07	290016	592410	342527	1.28672	0.0252688	0.0859324	20.9724	4.39042	up	57
ME0006086	Aspulvinone E	Phenolic acids	Phenolic acids	C17H12O5	2	0.8151	49637-60-7	1.24285e+07	1.95775e+07	2.40814e+07	1.52224e+06	655278	536478	1.26987	0.0335635	0.102558	20.666	4.36919	up	58
MEDN1363	l-Alanyl-l-glutamine	Amino acids and derivatives	Amino acids and derivatives	C8H15N3O4	3	0.5867	39537-23-0	1.51343e+07	1.37091e+07	1.51091e+07	1235825	549753	341415	1.26995	8.37078e-05	0.0130312	20.6641	4.36906	up	59
MEDN0441	Eudesmic acid	Phenolic acids	Phenolic acids	C10H12O5	3	0.7127	118-41-2	1.13028e+07	8.80693e+06	3.30886e+06	169166	239170	731062	1.22519	0.0871476	0.185313	20.5535	4.36131	up	60
ME0116051	(R)-Mahanine	Alkaloids	Plumerane	C23H25NO2	2	0.7527	28360-49-8	1.46138e+07	6.5975e+06	6.64646e+06	419395	430456	517196	1.28446	0.0801965	0.176618	20.378	4.34894	up	61
MADN0513	p-Toluenesulfonic acid	Benzene and substituted derivatives	Benzene and substituted derivatives	C7H8O3S	3	0.6466	104-15-4	1.40352e+07	1.82188e+07	1.03305e+07	1.11918e+06	203373	770222	1.2377	0.0259935	0.086971	20.3483	4.34684	up	62
MEDP2101	3-Methoxycinnamic acid	Benzene and substituted derivatives	Benzene and substituted derivatives	C10H10O3	3	0.6672	6099-04-3 | 17570-26-2	1.46752e+07	1.65208e+07	1.97366e+07	1.63841e+06	244857	633696	1.23746	0.00530191	0.0417665	20.2357	4.33883	up	63
ME0111156	N,N'-Diacetylhydrazine	Alcohol and amines	Polyamines	C4H8N2O2	3	0.6201	-	4.02707e+07	3.89409e+07	2.91706e+07	1.24466e+06	2.47247e+06	1.64178e+06	1.29275	0.00963575	0.052962	20.2247	4.33804	up	64
ME0147837	Crotonic acid betaine	Tryptamines,Cholines,Pigments	Cholines	C7H13NO2	3	0.7424	927-89-9 | 6778-30-9	2.15332e+08	2.88804e+08	1.90502e+08	2.09942e+07	6.63295e+06	7.52485e+06	1.26753	0.0157136	0.0669386	19.761	4.30459	up	65
ME0108345	Monoethylglycinexylidide	Amino acids and derivatives	Amino acids and derivatives	C12H18N2O	2	0.8567	7728-40-7	1.82285e+07	3.01231e+07	2.954e+07	1.36935e+06	1.15866e+06	1.42139e+06	1.29844	0.0237528	0.0842801	19.7223	4.30176	up	66
ME0168671	Abietic acid	Terpenoids	Ditepenoids	C20H30O2	3	0.6406	514-10-3	2.87151e+07	1.16999e+08	2.68983e+07	925548	4.06548e+06	3.79772e+06	1.18625	0.207579	0.312365	19.6401	4.29573	up	67
ME0108558	N1-Acetylspermidine	Alcohol and amines	Polyamines	C9H21N3O	2	0.7726	14278-49-0	2.717e+08	3.78006e+08	1.37553e+08	1.56872e+07	9.40001e+06	1.52778e+07	1.27213	0.069861	0.163068	19.5035	4.28566	up	68
MEDP0272	5-Hydroxyindoleacetic acid	Alkaloids	Plumerane	C10H9NO3	3	0.7763	54-16-0	5.57065e+07	4.05088e+07	4.43472e+07	3.54882e+06	2.36708e+06	1.53778e+06	1.28622	0.00951422	0.0527455	18.8582	4.23712	up	69
ME0142089	2,5-Piperazinedione	Organic acids	Organic acids	C4H6N2O2	3	0.7794	106-57-0	3.37166e+06	801871	4.93024e+06	244201	102659	140396	1.19423	0.139556	0.248618	18.6838	4.22371	up	70
MEDN0722	Orcinol	Phenolic acids	Phenolic acids	C7H8O2	3	0.7761	504-15-4	8.75332e+06	7.01198e+06	1.87966e+07	384277	764629	701143	1.26717	0.0970338	0.198425	18.6816	4.22355	up	71
MEDN1083	Sphingosine 1-phosphate	Lipids	Sphingolipids	C18H38NO5P	3	0.7634	26993-30-6	8.18807e+06	1.50216e+07	1.42244e+07	941564	908264	189130	1.22661	0.030477	0.0962784	18.3594	4.19845	up	72
ME0053485	Geranyl acetate	Others	Lactones	C12H20O2	3	0.7707	105-87-3	2.09899e+07	1.11956e+07	4.18224e+07	3.71041e+06	161986	164776	1.12942	0.12053	0.225559	18.3316	4.19626	up	73
ME0001675	1-Nitronaphthalene-5,6-oxide	Benzene and substituted derivatives	Benzene and substituted derivatives	C10H7NO3	3	0.7661	-	3.4571e+07	2.72466e+07	3.38541e+07	3.66596e+06	537251	1.02936e+06	1.23109	0.00214539	0.0303586	18.2839	4.1925	up	74
ME0141206	Dimethylaminopropionylphenothiazine	Heterocyclic compounds	Heterocyclic compounds	C17H18N2OS	3	0.6533	63834-04-8	1.04053e+07	1.24899e+07	1.00053e+07	219580	822987	757753	1.25861	0.0036541	0.0377564	18.2748	4.19179	up	75
ME0106870	Glutaminyl-threonine	Amino acids and derivatives	Amino acids and derivatives	C9H17N3O5	2	0.76	-	1.02109e+07	6.53878e+06	5.47374e+06	885274	243574	107577	1.21144	0.0364672	0.107737	17.9739	4.16784	up	76
ME0151835	Isolobinine	Heterocyclic compounds	Heterocyclic compounds	C18H25NO2	3	0.6894	530-12-1	2.27203e+06	1.58665e+07	2.51836e+07	1.41645e+06	927909	101486	1.04571	0.176695	0.288239	17.7125	4.1467	up	77
ME0146429	Aurachin D	Others	Others	C25H33NO	3	0.5249	108354-13-8 | 123631-75-4 | 137078-71-8	1.76576e+07	3.7539e+06	1.21373e+07	269691	822682	827189	1.20221	0.120592	0.225559	17.4773	4.12741	up	78
ME0108267	Methyl acetate	Others	Lactones	C3H6O2	2	0.9183	79-20-9	7.42404e+07	7.27041e+07	2.44256e+08	7.28669e+06	6.34513e+06	8.91935e+06	1.25089	0.16352	0.275782	17.3472	4.11663	up	79
ME0105267	4-Oxatetradecanoic acid	Organic acids	Organic acids	C13H26O3	2	0.7548	7420-16-8	4.98548e+06	3.69317e+06	3.02328e+06	141523	459813	79364.7	1.23307	0.0201912	0.0784226	17.191	4.10358	up	80
ME0159253	Val-Asn	Amino acids and derivatives	Amino acids and derivatives	C9H17N3O4	3	0.6274	66170-00-1	2.42048e+08	1.86791e+08	3.16198e+08	3.96988e+06	527735	3.90879e+07	1.1119	0.0169962	0.070359	17.0937	4.09539	up	81
MEDP0297	5-Aminopentanoic acid	Organic acids	Organic acids	C5H11NO2	3	0.7487	660-88-8	1.75793e+08	1.36794e+08	1.71133e+08	1.31262e+07	6.33086e+06	8.94332e+06	1.29069	0.00550974	0.0422808	17.0322	4.09019	up	82
MEDN0210	1,5-Anhydrosorbitol	Others	Saccharides	C6H12O5	3	0.7324	154-58-5	1.85844e+07	1.32238e+07	1.90803e+07	1.41411e+06	714176	864826	1.28898	0.0126697	0.0597333	17.0019	4.08762	up	83
ME0154594	Norbelladine	Alkaloids	Alkaloids	C15H17NO3	3	0.7412	-	1.23677e+07	1.33612e+07	1.62694e+07	1.32978e+06	723979	479767	1.2773	0.00593684	0.0435513	16.577	4.05111	up	84
MEDL02176	6-Methylcoumarin	Lignans and Coumarins	Coumarins	C10H8O2	3	0.7239	92-48-8	8.78158e+06	4.45562e+07	2.24691e+06	1.36443e+06	841366	1.23147e+06	1.01137	0.317144	0.419339	16.1712	4.01536	up	85
MEDP1083	Oxypurinol	Heterocyclic compounds	Heterocyclic compounds	C5H4N4O2	3	0.6571	2465-59-0 | 184764-63-4 | 187486-05-1 | 187486-06-2	1.09918e+08	7.41403e+07	6.66641e+07	2.9907e+06	1.833e+06	1.07263e+07	1.23084	0.0238184	0.0842801	16.1237	4.01111	up	86
MEDN0530	Pimelic acid	Organic acids	Organic acids	C7H12O4	3	0.9131	111-16-0	9.08858e+07	6.78433e+07	5.7353e+07	3.6168e+06	5.60954e+06	4.32777e+06	1.29489	0.0205473	0.07926	15.9422	3.99478	up	87
ME0144244	Acetoxy-10-gingerol	Benzene and substituted derivatives	Benzene and substituted derivatives	C23H36O5	2	0.756	-	7.9748e+06	9.77451e+06	7.69007e+06	112910	1.37879e+06	117360	1.17782	0.00110622	0.0248879	15.8101	3.98278	up	88
ME0111826	1-Kestose	Others	Saccharides	C18H32O16	3	0.6681	470-69-9	1.27632e+07	1.2768e+07	1.273e+07	1.19025e+06	478942	797051	1.28418	0.00028475	0.0140716	15.5139	3.95549	up	89
ME0142863	4-Methoxy-1-methyl-2-oxo-1,2-dihydropyridine-3-carboxylic acid	Others	Ketone compounds	C8H9NO4	3	0.8853	16803-45-5	2.59174e+07	2.90053e+07	2.90379e+07	2.31944e+06	1.74343e+06	1.42331e+06	1.29899	0.000874514	0.0226637	15.304	3.93584	up	90
MEDP0552	Alantolactone	Terpenoids	Sesquiterpenoids	C15H20O2	3	0.8229	546-43-0	3.85959e+06	3.4989e+07	5.32466e+06	1.15506e+06	609699	1.13976e+06	1.10473	0.307763	0.411895	15.2084	3.9268	up	91
ME0123587	D-Gulono-1,4-lactone	Others	Saccharides	C6H10O6	2	0.7542	6322-07-2 | 3327-64-8	3.22024e+07	3.91569e+07	5.37241e+07	3.95996e+06	1.94365e+06	2.3992e+06	1.28419	0.0246366	0.0848645	15.0652	3.91315	up	92
MEDP2098	4-Amino-3-methylphenol	Benzene and substituted derivatives	Benzene and substituted derivatives	C7H9NO	2	0.8114	2835-99-6	8.21706e+06	1.21901e+07	4.14047e+07	2.47131e+06	278508	1.35815e+06	1.13132	0.207028	0.312365	15.0468	3.91139	up	93
MEDP1674	Val-Val-Val	Amino acids and derivatives	Amino acids and derivatives	C15H29N3O4	3	0.7819	28130-13-4	6.79061e+06	1.06783e+07	7.019e+06	134101	184708	1.31049e+06	1.19382	0.0190776	0.0748273	15.0298	3.90975	up	94
ME0166541	Isotrichotriol	Alcohol and amines	Alcohols	C15H24O4	3	0.7221	-	1.67877e+07	1.8378e+07	2.31613e+07	397404	398516	3.17947e+06	1.19951	0.00392451	0.0387675	14.672	3.875	up	95
ME0118516	2-Ethyl-4-methyloxazole	Heterocyclic compounds	Heterocyclic compounds	C6H9NO	3	0.7147	24667-03-6	1.23201e+07	8.37536e+06	7.5386e+06	326559	1.29688e+06	303782	1.23574	0.0227699	0.0831927	14.6501	3.87284	up	96
ME0114867	Pyruvaldehyde	Others	Aldehyde compounds	C3H4O2	3	0.7766	78-98-8	9.77131e+07	6.49764e+07	2.93476e+08	1.43147e+07	8.77896e+06	8.16482e+06	1.21916	0.185419	0.295177	14.5933	3.86724	up	97
MEDN0294	3-Methylcrotonylglycine	Amino acids and derivatives	Amino acids and derivatives	C7H11NO3	3	0.8011	33008-07-0	5.25956e+07	2.10218e+07	2.13331e+07	1.16923e+06	2.65279e+06	2.72485e+06	1.24776	0.106169	0.20887	14.5032	3.8583	up	98
ME0124182	Furaneol	Heterocyclic compounds	Heterocyclic compounds	C6H8O3	3	0.7316	-	1.94369e+07	1.7952e+07	2.26472e+07	2.1474e+06	783963	1.24661e+06	1.27654	0.00320426	0.0364096	14.3697	3.84495	up	99
MEDN0854	Methylglutaric acid	Organic acids	Organic acids	C6H10O4	3	0.942	626-51-7	9.08209e+07	5.93215e+07	4.28431e+07	4.14467e+06	4.75369e+06	4.60699e+06	1.28771	0.0511137	0.134218	14.2896	3.83689	up	100
MEDP1063	Indole-5-carboxylic acid	Alkaloids	Plumerane	C9H7NO2	3	0.9425	-	5.5699e+07	6.23913e+07	4.48682e+07	2.05723e+06	5.69524e+06	3.67564e+06	1.27475	0.0079788	0.0485717	14.2594	3.83385	up	101
MEDN0683	2-Naphthol	Phenolic acids	Phenolic acids	C10H8O	3	0.6627	135-19-3	8.2171e+07	5.00376e+07	4.52852e+07	1.62238e+06	7.22382e+06	3.67326e+06	1.23864	0.0393044	0.112435	14.1774	3.82552	up	102
MEDN1316	Quinoline-4-carboxylic acid	Alkaloids	Quinoline alkaloids	C10H7NO2	3	0.8523	-	1.20248e+07	6.9497e+06	9.09085e+06	302499	1.00453e+06	692900	1.25735	0.0256457	0.0863269	14.0332	3.81077	up	103
MADN0532	L-Aspartyl-L-phenylalanine	Amino acids and derivatives	Amino acids and derivatives	C13H16N2O5	3	0.558	13433-09-5	1.26866e+07	4.47085e+07	1.1545e+07	1.1048e+06	3.7337e+06	145737	1.08215	0.187773	0.295884	13.8316	3.7899	up	104
ME0119858	4-(2-Thienyl)-1H-imidazole	Heterocyclic compounds	Heterocyclic compounds	C7H6N2S	3	0.7396	156647-28-8 | 120118-99-2	6.92791e+06	1.43934e+07	5.77057e+06	937976	526217	557980	1.26356	0.0902242	0.189268	13.3974	3.74388	up	105
MEDN1299	1-Aminocyclohexanoic acid	Organic acids	Organic acids	C7H13NO2	3	0.683	2756-85-6	1.80969e+07	1.34328e+07	1.08291e+07	1.02012e+06	1.12994e+06	1.08597e+06	1.29713	0.025539	0.0863269	13.0897	3.71036	up	106
ME0158735	3,6-Dideoxy-Arabino-Hexopyranose	Others	Saccharides	C6H12O4	3	0.8957	-	9.83587e+07	1.53246e+08	1.02844e+08	7.04659e+06	1.19052e+07	8.24187e+06	1.29009	0.0243881	0.0848645	13.0342	3.70423	up	107
ME0142889	3-Dehydroecdysone	Others	Ketone compounds	C27H42O6	3	0.6192	39750-00-0	4.96496e+07	1.87532e+07	4.74432e+07	1.51388e+06	7.27127e+06	115014	1.05899	0.0637282	0.155125	13.0162	3.70223	up	108
ME0004651	4-Amino-n-(4-aminophenyl)benzenesulfonamide	Benzene and substituted derivatives	Benzene and substituted derivatives	C12H13N3O2S	3	0.6997	16803-97-7	1.33561e+07	1.4606e+07	1.05566e+07	1.60348e+06	221751	1.16518e+06	1.19725	0.00555121	0.0422808	12.8808	3.68715	up	109
ME0146361	Asp-Lys	Amino acids and derivatives	Amino acids and derivatives	C10H19N3O5	2	0.7552	5891-51-0	1.67423e+07	1.26226e+07	1.09661e+07	2.48499e+06	113411	541854	1.13854	0.0095819	0.0529272	12.8432	3.68294	up	110
ME0009136	Nodinitib-1	Benzene and substituted derivatives	Benzene and substituted derivatives	C14H13N3O2S	3	0.7169	799264-47-4	3.22277e+07	4.73127e+07	2.19218e+07	4.59986e+06	2.0427e+06	1.29753e+06	1.24019	0.0493156	0.130229	12.7785	3.67564	up	111
ME0108503	N,N-Dimethyl-L-histidine	Amino acids and derivatives	Amino acids and derivatives	C8H13N3O2	3	0.6917	24940-57-6	4.95693e+06	4.4616e+07	2.93528e+07	2.94682e+06	1.43994e+06	1.83115e+06	1.10816	0.170548	0.282531	12.6933	3.66599	up	112
ME0118496	Dihydro-4,4-dimethyl-2,3-Furandione	Others	Ketone compounds	C6H8O3	2	0.7077	13031-04-4	1.16032e+07	1.09345e+07	3.38368e+07	1.43099e+06	1.41573e+06	1.611e+06	1.25008	0.148168	0.258775	12.6465	3.66066	up	113
ME0104959	Tramiprosate	Organic acids	Organic acids	C3H9NO3S	2	0.7622	-	3.28522e+07	3.43552e+07	1.79112e+07	1.21165e+06	2478683	3.07294e+06	1.2611	0.0368349	0.108301	12.5854	3.65368	up	114
ME0151809	Isococculidine	Alkaloids	Alkaloids	C18H23NO2	3	0.7505	60229-91-6	1.56964e+07	2.04828e+07	5.30015e+07	135941	3.06219e+06	3.90642e+06	1.05413	0.143429	0.253102	12.5526	3.64992	up	115
ME0107255	His-Glu-Lys	Amino acids and derivatives	Amino acids and derivatives	C17H28N6O6	3	0.6621	-	1.58937e+07	1.46815e+07	1.85737e+07	1.28127e+06	1.66042e+06	992860	1.29577	0.00478803	0.0399863	12.4916	3.64289	up	116
ME0120729	Bentemazole	Benzene and substituted derivatives	Benzene and substituted derivatives	C11H10N6	3	0.7313	63927-95-7	3798938	3.65905e+06	3.90076e+06	133400	535998	245339	1.25193	8.3757e-05	0.0130312	12.4175	3.63431	up	117
ME0105006	1,3,4-Trihydroxy-5-oxocyclohexane-1-carboxylic acid	Organic acids	Organic acids	C7H10O6	2	0.8433	-	1.88419e+07	1.29476e+07	1.6526e+07	2.4067e+06	965638	544541	1.23809	0.00795083	0.0485717	12.3352	3.62471	up	118
ME0118979	Piperonoyl-essigsaure	Organic acids	Organic acids	C10H8O5	3	0.6196	-	1.80319e+07	1.82158e+07	1.3865e+07	1.27126e+06	1.49612e+06	1.38631e+06	1.30239	0.00838469	0.0495659	12.0646	3.59271	up	119
ME0052401	Dimethyl adipate	Others	Ketone compounds	C8H14O4	3	0.7334	627-93-0	8.38445e+07	6.683e+07	5.02151e+07	3.08938e+06	6.48756e+06	7.14816e+06	1.2712	0.0225849	0.0828409	12.0113	3.58632	up	120
ME0108314	Met-pro	Amino acids and derivatives	Amino acids and derivatives	C10H18N2O3S	3	0.5436	59227-86-0	1.57256e+07	1.08346e+07	2.0661e+07	1.78542e+06	1.22266e+06	939299	1.27747	0.0356882	0.106268	11.9627	3.58047	up	121
MEDP1548	Ribonolactone	Others	Saccharides	C5H8O5	3	0.7222	1255190	2.13644e+06	3.63081e+06	1.28941e+07	601217	431915	543483	1.17306	0.232588	0.336783	11.8364	3.56515	up	122
ME0118258	2-Amino-5-methyl-4-phenylthiazole	Benzene and substituted derivatives	Benzene and substituted derivatives	C10H10N2S	2	0.7079	30709-67-2	2.28497e+07	1.91822e+07	2.30143e+07	2.31626e+06	1.65653e+06	1.5644e+06	1.29844	0.00304078	0.0359312	11.7471	3.55424	up	123
ME0106675	Ethyl N-acetyl-L-tyrosinate	Amino acids and derivatives	Amino acids and derivatives	C13H17NO4	2	0.7666	840-97-1	2.47822e+07	1.20628e+07	3.70404e+07	3.87788e+06	1.04192e+06	1.37945e+06	1.20878	0.0868032	0.185002	11.7293	3.55204	up	124
ME0151725	1-aci-nitro-2-(1H-indol-3-yl)ethane	Alkaloids	Plumerane	C10H10N2O2	3	0.6917	-	1.6722e+07	1.72627e+07	4.23847e+07	2.20859e+06	2.13757e+06	2.192e+06	1.26625	0.110727	0.214447	11.6806	3.54604	up	125
MEDL02715	Propionic acid	Organic acids	Organic acids	C3H6O2	3	0.8057	29102	9.01582e+07	5.71467e+07	2.72737e+08	1.08671e+07	9.29149e+06	1.58434e+07	1.20054	0.196308	0.302649	11.6672	3.54439	up	126
ME0147804	Coryneine	Alkaloids	Phenolic acids	C11H18NO2+	3	0.7142	7224-66-0	8.47463e+07	3.02974e+08	5.03211e+07	2.70574e+07	4.9589e+06	5.69733e+06	1.1115	0.232952	0.336783	11.6149	3.53791	up	127
ME0114539	beta-D-Glucopyranose, 1-thio-, 1-(4-(methylsulfinyl)-N-(sulfooxy)butanimidate)	Others	Glucosinolates	C11H21NO10S3	2	0.7592	554-88-1	3.84496e+07	4.24953e+07	2.85956e+07	1.5191e+06	2.58371e+06	5.39628e+06	1.25297	0.0104853	0.0555785	11.5317	3.52753	up	128
MEDP1315	Quinoline	Alkaloids	Quinoline alkaloids	C9H7N	3	0.7833	91-22-5	19026468	1.46168e+07	3.65529e+07	2.87081e+06	1.21276e+06	2.0956e+06	1.24955	0.0852864	0.183025	11.3601	3.50591	up	129
MEDP2104	3-Aminoquinoline	Heterocyclic compounds	Heterocyclic compounds	C9H8N2	3	0.6652	580-17-6	2.23918e+07	1.87794e+07	2.36839e+07	744210	1.51553e+06	3.45756e+06	1.23806	0.00111276	0.0248879	11.3436	3.50381	up	130
MEDN1011	Mannitol	Others	Saccharides	C6H14O6	3	0.8601	69-65-8	9.32631e+07	1.23648e+08	1.58839e+08	1.49978e+07	9.07102e+06	9.22431e+06	1.28495	0.0254322	0.086174	11.2861	3.49648	up	131
ME0104458	2-[(3-Hydroxy-5-methoxybenzoyl)amino]acetic acid	Organic acids	Organic acids	C10H11NO5	3	0.7674	-	1.68411e+07	1.1416e+07	1.71633e+07	2.01909e+06	1.29261e+06	720000	1.26239	0.0148808	0.0645741	11.2658	3.49388	up	132
MEDP0510	Carnitine C2:0	FA	CAR	C9H17NO4	3	0.9229	4398-79-2	7.75062e+07	9.75711e+07	1.06179e+08	2.66756e+06	5.47214e+06	1.7163e+07	1.21251	0.0029262	0.0357073	11.1157	3.47452	up	133
ME0108922	Tiglylglycine	Amino acids and derivatives	Amino acids and derivatives	C7H11NO3	2	0.7981	35842-45-6	1.72071e+07	1.31859e+07	1.82878e+07	1.59131e+06	968393	1822768	1.28696	0.00940079	0.0527455	11.1081	3.47354	up	134
ME0054480	Lyngbic acid	Lipids	Free fatty acids	C15H28O3	2	0.7369	70607-97-5	3.48806e+07	5.78298e+07	2.08387e+07	101471	2.9869e+06	7.22847e+06	1.01836	0.0807954	0.17672	11.0062	3.46024	up	135
ME0142110	Xanthine	Nucleotides and derivatives	Nucleotides and derivatives	C5H4N4O2	3	0.8622	69-89-6	1.21249e+08	6.11451e+07	5.79626e+07	8.52079e+06	1.01866e+07	3.30748e+06	1.23218	0.070104	0.163197	10.9179	3.44863	up	136
ME0114030	Caffeic acid 3-glucoside	Phenolic acids	Phenolic acids	C15H18O9	3	0.6776	24959-81-7	5.22812e+06	9.25927e+06	7.55487e+06	412381	306823	1.30343e+06	1.22913	0.0229976	0.0836968	10.8978	3.44596	up	137
MEDL01737	5-Aminoimidazole ribonucleotide	Nucleotides and derivatives	Nucleotides and derivatives	C8H14N3O7P	3	0.9276	25635-88-5	4.38338e+07	3.59794e+07	5.86681e+07	3.3802e+06	5.02792e+06	4.58001e+06	1.29158	0.023852	0.0842801	10.6621	3.41443	up	138
MEDN1317	3,3-Dimethylglutaric acid	Organic acids	Organic acids	C7H12O4	3	0.9117	4839-46-7	9.50533e+06	7.05671e+06	1.07427e+07	733420	1.1794e+06	656947	1.28501	0.0151744	0.0652781	10.6254	3.40944	up	139
ME0106198	Cyclamic acid	Organic acids	Organic acids	C6H13NO3S	2	0.7056	100-88-9	1.31775e+07	1.70903e+07	2.43188e+07	2.30662e+06	1.8754e+06	1000170	1.2647	0.0355316	0.10614	10.5335	3.39691	up	140
MEDN1312	ortho-Hydroxyphenylacetic acid	Organic acids	Organic acids	C8H8O3	3	0.798	614-75-5	6.70493e+06	6.34696e+06	5.94152e+06	394226	734566	705688	1.28859	0.000207883	0.0140569	10.3536	3.37206	up	141
ME0127744	(+)-(1R,2R)-1,2-Diphenylethane-1,2-diol	Phenolic acids	Phenolic acids	C14H14O2	3	0.5777	52340-78-0	6.14805e+06	8792503	9.02099e+06	416721	259734	1.64237e+06	1.20347	0.00682617	0.0458573	10.3335	3.36925	up	142
ME0012365	14(15)-EpETE	Lipids	Free fatty acids	C20H30O3	3	0.6261	-	1.61347e+07	7.39984e+07	2.21115e+07	380765	8.7483e+06	1.83629e+06	1.0578	0.205614	0.311891	10.2363	3.35562	up	143
ME0049084	(3S,3aS,6R,8aS)-3,8-Dimethyl-5-(propan-2-ylidene)-2,3,4,5,6,8a-hexahydro-1H-3a,6-epoxyazulen-6-ol	Terpenoids	Sesquiterpenoids	C15H22O2	2	0.7583	19431-84-6	7.22641e+06	1.31865e+07	8.92055e+06	892767	1.39176e+06	623334	1.26755	0.0363819	0.107737	10.0877	3.33452	up	144
ME0106097	(±)-Camphoric acid	Organic acids	Organic acids	C10H16O4	3	0.796	5394-83-2	9.27498e+07	4.17014e+07	5.33798e+07	2.808e+06	7.23089e+06	8.59259e+06	1.23165	0.065707	0.157477	10.0814	3.33362	up	145
ME0106937	Glu-Ala	Amino acids and derivatives	Amino acids and derivatives	C8H14N2O5	3	0.7764	21064-18-6	7.51626e+06	7.51538e+06	9.70871e+06	557556	559863	1.34236e+06	1.26829	0.00493013	0.0405487	10.058	3.33027	up	146
MEDN1480	N-Arachidonoyl-L-Alanine	Amino acids and derivatives	Amino acids and derivatives	C23H37NO3	3	0.6645	401941-73-9	1.94136e+07	1.72872e+07	1.13731e+07	1.54774e+06	1.65145e+06	1.59733e+06	1.29301	0.0266793	0.0882522	10.0227	3.32519	up	147
MEDN0212	Butane-1,2,3,4-tetrol	Others	Saccharides	C4H10O4	3	0.6597	7541-59-5 | 6968-16-7 | 7493-90-5 | 81313-42-0	2.09219e+07	1.2959e+07	2.05443e+07	2.17103e+06	720755	2.56042e+06	1.23223	0.020418	0.079088	9.98226	3.31937	up	148
MEDN1435	(±)5(6)-DiHETE	Lipids	Free fatty acids	C20H32O4	3	0.8601	845673-97-4	1.71372e+06	6.22979e+06	3.91093e+06	454902	501637	238094	1.21329	0.111834	0.215413	9.92307	3.31079	up	149
ME0011652	4-Isopropenylcyclohexene-1-carboxylic acid	Organic acids	Organic acids	C10H14O2	2	0.75	23635-14-5	6.57947e+06	3.99956e+06	617834	477976	123927	527693	1.00696	0.190724	0.298226	9.91227	3.30922	up	150
ME0103827	(1S,2R)-2-carbamoylcyclohexane-1-carboxylic acid	Organic acids	Organic acids	C8H13NO3	3	0.7172	336103-00-5 | 92116-89-7	7.75211e+06	6.85749e+06	7.5535e+06	640559	1.14691e+06	461592	1.27332	6.89133e-05	0.0130312	9.85439	3.30077	up	151
ME0156490	S-acetylcysteamine	Alcohol and amines	Amines	C4H9NOS	3	0.7173	6197-31-5	1.06594e+08	1.55019e+08	9.77597e+07	5.0814e+06	7.22776e+06	2.42161e+07	1.21806	0.017851	0.0722105	9.83899	3.29851	up	152
ME0052448	Docosahexaenoic acid	Lipids	Free fatty acids	C22H32O2	3	0.6695	6217-54-5	670364	629028	2.40393e+06	125806	125806	125806	1.20622	0.198493	0.304258	9.8123	3.29459	up	153
ME0140278	(4-Hydroxyphenyl)(2-isopropyl-1-benzofuran-3-yl)methanone	Benzene and substituted derivatives	Benzene and substituted derivatives	C18H16O3	3	0.6943	10454-62-3	2.22107e+07	2.70203e+07	2.73011e+07	2.0367e+06	2.36902e+06	3.50825e+06	1.29308	0.00319739	0.0364096	9.6705	3.27359	up	154
ME0143315	4-Formyl-2-hydroxybenzoic acid	Benzene and substituted derivatives	Benzene and substituted derivatives	C8H6O4	3	0.8706	51572-88-4	8.13397e+07	4.62588e+07	6.04516e+07	6.43397e+06	6.65785e+06	6.50104e+06	1.29255	0.0313744	0.0976699	9.59789	3.26272	up	155
ME0104699	Spermidic acid	Organic acids	Organic acids	C7H13NO4	2	0.7743	908055	5.95983e+06	3.75568e+06	2.40796e+07	1.05755e+06	1.542e+06	931077	1.12594	0.257613	0.361627	9.57197	3.25882	up	156
ME0117152	1-Hydroxyisoquinoline	Alkaloids	Alkaloids	C9H7NO	3	0.9371	491-30-5 | 489453-23-8 | 87602-67-3	5.4225e+07	6.79454e+07	5.4104e+07	5.43009e+06	7.12397e+06	5.89475e+06	1.30081	0.00699791	0.0458573	9.55479	3.25622	up	157
ME0116071	gamma-Nonanolactone	Heterocyclic compounds	Heterocyclic compounds	C9H16O2	3	0.8247	63357-97-1	2.78002e+07	1.26857e+07	1.59475e+07	2.39117e+06	899264	2.64464e+06	1.22869	0.0651006	0.157235	9.50845	3.24921	up	158
ME0111938	Diacetyl	Others	Ketone compounds	C4H6O2	3	0.7814	431-03-8	2.38744e+07	1.88934e+07	5.271e+07	4.62423e+06	2.63192e+06	2.83375e+06	1.24192	0.113616	0.21756	9.46272	3.24225	up	159
ME0153756	Met-Gln	Amino acids and derivatives	Amino acids and derivatives	C10H19N3O4S	3	0.5607	36261-62-8	1.01546e+07	1.02011e+07	1.38633e+07	1.28247e+06	1.17155e+06	1.17373e+06	1.30113	0.0141449	0.0630277	9.43258	3.23765	up	160
ME0119367	3-acetyl-3-methyldihydrofuran-2(3H)-one	Others	Ketone compounds	C7H10O3	3	0.6916	1123-19-9	9.63647e+06	4.85993e+06	7.34666e+06	521081	273990	1.52349e+06	1.19821	0.0343389	0.104245	9.42096	3.23587	up	161
ME0116615	1,3,5-Triazinane-2,4-dione	Others	Ketone compounds	C3H5N3O2	3	0.5467	27032-78-6	1.86646e+07	1.97366e+07	2.10017e+07	1.52268e+06	2.73591e+06	2.24177e+06	1.29178	0.000171556	0.0139841	9.13841	3.19194	up	162
ME0002036	2-(Methylamino)benzoic acid	Benzene and substituted derivatives	Benzene and substituted derivatives	C8H9NO2	3	0.6684	119-68-6	1.3402e+07	1.19581e+07	1.87328e+07	1.41711e+06	1.71121e+06	1.73582e+06	1.29548	0.0237018	0.0842801	9.06491	3.18029	up	163
ME0117932	2,4-Dimethyloxazole	Heterocyclic compounds	Heterocyclic compounds	C5H7NO	3	0.5878	1938830	9.9563e+06	7.63649e+06	2.30859e+07	573182	2776009	1.17227e+06	1.17257	0.126612	0.232661	8.99679	3.16941	up	164
ME0104838	2-Phenylglycine	Amino acids and derivatives	Amino acids and derivatives	C8H9NO2	2	0.8798	341659	1.5365e+07	2.35067e+07	7.02277e+07	202130	898484	1.10794e+07	1.02739	0.195373	0.302205	8.95723	3.16305	up	165
MEDP0281	1,3-Diaminopropane	Alcohol and amines	Polyamines	C3H10N2	3	0.7626	109-76-2	4.73578e+07	6.78361e+07	8.7568e+07	8.19451e+06	5.31434e+06	9.18576e+06	1.27673	0.0343097	0.104245	8.93437	3.15937	up	166
ME0152165	L-Cladinose	Others	Saccharides	C8H16O4	3	0.7547	3758-45-0	1.67889e+07	1.34148e+07	6.60318e+06	2.69313e+06	121321	1.31348e+06	1.0597	0.0605054	0.150018	8.91653	3.15648	up	167
ME0111271	4-(2-Pyridylazo)-N,N-dimethylaniline	Alkaloids	Pyridine alkaloids	C13H14N4	3	0.7585	13103-75-8	8.83981e+06	7.09651e+06	7.96926e+06	758107	1.01265e+06	912009	1.30082	0.00432524	0.0392001	8.91078	3.15555	up	168
ME0160307	2-Phenylethanaminium	Benzene and substituted derivatives	Benzene and substituted derivatives	C8H12N+	3	0.6382	-	6.52787e+06	3.23057e+06	2.83462e+06	279904	860041	278509	1.21068	0.0824456	0.178776	8.87802	3.15024	up	169
ME0013503	2-Hydroxy-3-Methylbutanoic Acid	Organic acids	Organic acids	C5H10O3	2	0.8204	4026-18-0	9.51524e+07	6.64827e+07	4.80176e+07	5.90105e+06	1.01252e+07	7.8248e+06	1.27208	0.0446999	0.122188	8.79009	3.13588	up	170
ME0015928	Artesunate	Terpenoids	Sesquiterpenoids	C19H28O8	3	0.6459	88495-63-0	1.45047e+07	1.61646e+07	8.54363e+06	2.29785e+06	367947	1.83255e+06	1.1639	0.0314252	0.0976699	8.71718	3.12386	up	171
ME0017201	Geranial	Others	Aldehyde compounds	C10H16O	3	0.6975	141-27-5	1.88961e+07	1.07181e+07	7.93822e+06	3.4624e+06	381960	476700	1.13221	0.0671423	0.159484	8.69058	3.11945	up	172
MEDN0025	3-Hydroxymethylglutaric acid	Amino acids and derivatives	Amino acids and derivatives	C6H10O5	3	0.9043	503-49-1	2.0479e+08	1.83445e+08	2.10913e+08	2.03944e+07	1.9872e+07	2.97848e+07	1.29716	0.000683752	0.0208873	8.55301	3.09643	up	173
MEDN1309	3-(Methylthio)propionic acid	Organic acids	Organic acids	C4H8O2S	3	0.9259	646-01-5	1.38245e+07	1.02674e+07	4.67785e+06	929918	1.11102e+06	1.32937e+06	1.24044	0.0859863	0.184101	8.53623	3.0936	up	174
ME0000409	Pseudoyohimbine	Alkaloids	Plumerane	C21H26N2O3	2	0.7345	84-37-7	1.29965e+07	6.33194e+06	4.57329e+06	1.09035e+06	1.36635e+06	347058	1.17575	0.109303	0.21191	8.5249	3.09168	up	175
ME0153998	Mycinamicin IV	Heterocyclic compounds	Heterocyclic compounds	C37H61NO11	3	0.7344	73684-71-6	8.12467e+06	2.34808e+06	7.24865e+06	1.54912e+06	291835	242114	1.11926	0.0939858	0.194321	8.50735	3.08871	up	176
MEDN1015	Nicotinic acid	Others	Vitamin	C6H5NO2	3	0.9565	59-67-6	7.43391e+08	3.40371e+08	3.38558e+08	3.50637e+07	1.61735e+07	1.15989e+08	1.1573	0.0831685	0.180134	8.50539	3.08838	up	177
ME0002219	2,4-Bis(3-methylbut-2-en-1-yl)benzene-1,3,5-triol	Phenolic acids	Phenolic acids	C16H22O3	3	0.5345	55380-54-6	1.68821e+07	1.64035e+07	2.83967e+07	3.78475e+06	1.38387e+06	2.1225e+06	1.24732	0.0399485	0.112664	8.45991	3.08064	up	178
MEDN0240	L-Gulonolactone	Others	Saccharides	C6H10O6	3	0.8344	1128-23-0	6.2526e+07	5.96845e+07	6.65034e+07	1.28535e+07	726269	8.78077e+06	1.08365	0.000693634	0.0208873	8.43958	3.07717	up	179
ME0058181	1-(9Z-heptadecenoyl)-sn-glycero-3-phosphoethanolamine	GP	PE	C22H44NO7P	3	0.6376	-	8.49747e+06	1.29864e+07	1.1757e+07	855339	1.30596e+06	1.77981e+06	1.27553	0.0154042	0.0661139	8.43438	3.07628	up	180
ME0112870	3-Methyl-2-butenal	Others	Aldehyde compounds	C5H8O	3	0.7559	107-86-8	2.09531e+07	1.54238e+07	1.80172e+07	2.36062e+06	2.0425e+06	2.12172e+06	1.30076	0.0096733	0.052962	8.33647	3.05944	up	181
ME0125027	Methy Indole-3-Acetate	Alkaloids	Plumerane	C11H11NO2	3	0.747	1912-33-0	1.18117e+07	1.02782e+07	1.07491e+07	2.16088e+06	760911	1.06415e+06	1.25692	0.000104757	0.0130469	8.23871	3.04242	up	182
ME0143614	5-exo-Hydroxy-1,2-campholide	Heterocyclic compounds	Heterocyclic compounds	C10H16O3	3	0.7212	-	4.43172e+06	4.0743e+06	5.98201e+06	538118	869387	355179	1.26327	0.0140436	0.0628974	8.2193	3.03902	up	183
ME0133911	5,6,7,8-Tetrahydroxy-2-(3,4,5-trihydroxyphenyl)chromen-4-one	Others	Ketone compounds	C15H10O9	3	0.8201	-	1.09404e+07	2.10532e+07	9.68106e+06	1.28598e+06	1.92448e+06	1.89283e+06	1.26325	0.0767306	0.172465	8.16624	3.02967	up	184
ME0112958	4-(beta-D-glucosyloxy)benzoic acid	Organic acids	Organic acids	C13H16O8	3	0.8206	-	8.18965e+06	5.65672e+06	5.91797e+06	1.5502e+06	436744	434131	1.21729	0.00885464	0.0511815	8.16345	3.02918	up	185
MEDN0334	Mandelic acid	Organic acids	Organic acids	C8H8O3	3	0.8595	90-64-2 | 611-72-3 | 32518-00-6 | 81432-25-9	1.90472e+07	1.83253e+07	2.2448e+07	2.74526e+06	2.14488e+06	2.46307e+06	1.30165	0.00461455	0.0397021	8.1353	3.0242	up	186
ME0110576	1-(Pyridin-3-ylmethyl)piperidin-4-amine	Alcohol and amines	Amines	C11H17N3	3	0.6778	160357-88-0	2.03653e+06	2.21856e+06	5.04969e+06	208139	245220	693672	1.19899	0.10469	0.206612	8.11205	3.02007	up	187
MEDP0053	L-Dopa	Amino acids and derivatives	Amino acids and derivatives	C9H11NO4	3	0.6947	59-92-7	1.9154e+07	4.6858e+07	6.81951e+07	7.1364e+06	7.63804e+06	1.91903e+06	1.14342	0.107758	0.210443	8.03949	3.0071	up	188
ME0114086	cis-3-Hexenal	Others	Aldehyde compounds	C6H10O	3	0.7707	6789-80-6	1.44165e+07	8.53412e+06	6.15355e+07	3.43791e+06	3.2086e+06	3.86723e+06	1.0788	0.279325	0.385155	8.03578	3.00644	up	189
ME0109688	Ser-Ser	Amino acids and derivatives	Amino acids and derivatives	C6H12N2O5	3	0.589	6620-95-7	8.05924e+07	1.03447e+08	5.48431e+07	5.09106e+06	1.35065e+07	1.15487e+07	1.24015	0.0348119	0.104912	7.92413	2.98625	up	190
ME0115890	(3E)-4-(1-Methyl-1H-indol-3-YL)but-3-EN-2-one	Others	Ketone compounds	C13H13NO	3	0.6758	169057-08-3	1.21669e+07	1.25916e+07	1.60717e+07	3.345e+06	1.38167e+06	465069	1.17015	0.00224777	0.0310859	7.86447	2.97535	up	191
ME0154713	2-Hydroxylaminobenzoic acid	Benzene and substituted derivatives	Benzene and substituted derivatives	C7H7NO3	3	0.8186	579-73-7	2.57133e+07	7.81154e+07	2.44724e+07	1.76437e+06	3.98851e+06	1.05955e+07	1.12702	0.166571	0.277916	7.84791	2.97231	up	192
ME0055246	Napelline	Alkaloids	Terpenoid alkaloids	C22H33NO3	2	0.7755	5008-52-6	4.97138e+07	5.7537e+07	2.75045e+07	4.33148e+06	4.49183e+06	8.38087e+06	1.25165	0.0462022	0.124833	7.8327	2.96951	up	193
ME0005060	(4-Hydroxy-3-methoxyphenyl)ethanol	Phenolic acids	Phenolic acids	C9H12O3	2	0.734	2380-78-1	2.62464e+07	2.54919e+07	2.03929e+07	2.13968e+06	1.61859e+06	5.53002e+06	1.23607	0.00130881	0.0262748	7.76582	2.95714	up	194
MADP0532	6-Methylthioguanine	Nucleotides and derivatives	Nucleotides and derivatives	C6H7N5S	2	0.7014	1198-47-6	6.88867e+06	8.20743e+06	6.06239e+06	700765	841582	1.21201e+06	1.28754	0.0074187	0.0472721	7.68182	2.94145	up	195
ME0122299	Propylthiouracil	Heterocyclic compounds	Heterocyclic compounds	C7H10N2OS	3	0.7266	51-52-5	5.08341e+06	3.76565e+06	3.69634e+06	885915	132012	619522	1.16056	0.00605181	0.0438536	7.66155	2.93764	up	196
MEDN0362	LPE(18:1/ 0:0)	Lipids	LPE	C23H46NO7P	3	0.716	89576-29-4	421681	2.43261e+06	1.78158e+06	122159	202920	283463	1.10495	0.150837	0.261236	7.618	2.92941	up	197
ME0143503	eicosa-5Z,8Z,14Z-trienoic acid	Lipids	Free fatty acids	C20H34O2	3	0.5967	90105-02-5	7.77092e+07	2.39468e+08	4.25504e+07	2.6589e+06	1.25899e+07	3.20843e+07	1.0213	0.22632	0.329851	7.59992	2.92598	up	198
ME0105065	3-Hydroxydecanedioic acid	Organic acids	Organic acids	C10H18O5	2	0.9083	73141-46-5 | 68812-93-1	9.86386e+07	5.64774e+07	4.98024e+07	3.99596e+06	1.11142e+07	1.20216e+07	1.21584	0.0570041	0.144996	7.55271	2.91699	up	199
mws3136_N	4-Methoxysalicylic acid	Phenolic acids	Phenolic acids	C8H8O4	3	0.8134	2237-36-7	1.24672e+07	1.82601e+07	7.88661e+06	2.08383e+06	501991	2.58679e+06	1.15763	0.059921	0.149086	7.46508	2.90016	up	200
ME0108024	Lys-Trp-Lys	Amino acids and derivatives	Amino acids and derivatives	C23H36N6O4	2	0.773	38579-27-0	6.0872e+06	4.86393e+06	7.36752e+06	1.19507e+06	656381	610706	1.26999	0.0136875	0.0622432	7.4401	2.89532	up	201
ME0118058	4,5-Dihydroxy-10-methyloxecane-2,7-dione	Others	Ketone compounds	C10H16O5	3	0.7039	-	5.47551e+06	1.17856e+07	5.26612e+06	1.26534e+06	813341	1.00797e+06	1.25107	0.0933269	0.193817	7.2983	2.86756	up	202
MEDP1018	5'-Deoxyadenosine	Nucleotides and derivatives	Nucleotides and derivatives	C10H13N5O3	3	0.7735	4754-39-6	3.80543e+06	8.25482e+06	9.82427e+06	629374	1.09436e+06	1.28473e+06	1.22768	0.0715441	0.165518	7.27431	2.86281	up	203
ME0010743	18-Methyleicosanoic acid	Lipids	Free fatty acids	C21H42O2	3	0.5865	36332-93-1	1.79571e+07	1.9898e+07	2.3069e+07	2.69456e+06	3.31834e+06	2.3948e+06	1.29746	0.00583516	0.0434033	7.24623	2.85723	up	204
ME0117994	2,5-Dimethyl-4-ethoxy-3(2H)-furanone	Others	Ketone compounds	C8H12O3	3	0.506	65330-49-6	1.49793e+07	1.62489e+07	1.30363e+07	4.09733e+06	1.00413e+06	1.0263e+06	1.20054	0.000824078	0.0222979	7.2236	2.85272	up	205
ME0110301	Tyr-Pro	Amino acids and derivatives	Amino acids and derivatives	C14H18N2O4	3	0.6017	-	1.12264e+07	1.6821e+07	1.06701e+07	2.75163e+06	1.18047e+06	1.46639e+06	1.25456	0.0244314	0.0848645	7.17191	2.84236	up	206
MEDP0052	L-Cysteine	Amino acids and derivatives	Amino acids and derivatives	C3H7NO2S	3	0.558	52-90-4	3.10771e+08	1.95756e+08	1.65188e+08	2.66669e+07	3.3188e+07	3.42195e+07	1.27797	0.048744	0.129637	7.14024	2.83597	up	207
MEDN0571	3-Methoxybenzenepropanoic acid	Organic acids	Organic acids	C10H12O3	3	0.7732	10516-71-9	5.63268e+06	5.47003e+06	4.68001e+06	1.05889e+06	724320	448945	1.26504	0.000602151	0.0204672	7.07063	2.82184	up	208
ME0119155	3,3-Dimethyloxirane-2-carbaldehyde	Heterocyclic compounds	Heterocyclic compounds	C5H8O2	3	0.7764	5369-62-0	1.54554e+07	1.36247e+07	2.00558e+07	1.96398e+06	2.30579e+06	2.69534e+06	1.29334	0.0170675	0.070498	7.05458	2.81856	up	209
ME0126140	2-(1-methyl-1H-imidazol-5-yl)acetic acid	Organic acids	Organic acids	C6H8N2O2	2	0.7755	4200-48-0	1.25134e+07	1.17409e+07	1.31119e+07	882484	2.85882e+06	1.63296e+06	1.24074	0.00023113	0.0140569	6.95282	2.7976	up	210
ME0108478	Methyl 2-((tert-butoxycarbonyl)amino)-3-hydroxypropanoate	Others	Lactones	C9H17NO5	3	0.7097	69942-12-7	7.96715e+06	6.68109e+06	5.89221e+06	1.58969e+06	1.27162e+06	113222	1.06331	0.00203896	0.0302936	6.90543	2.78773	up	211
ME0168445	10-Hydroxydecanoic acid	Lipids	Free fatty acids	C10H20O3	2	0.9044	-	1.14487e+07	1.09156e+07	1.1191e+07	2.21643e+06	1.0868e+06	1.57132e+06	1.27871	0.000172273	0.0139841	6.88376	2.7832	up	212
ME0129993	2-(2,4-dihydroxy-5-methoxyphenyl)-8-[3,4,5-trihydroxy-6-(hydroxymethyl)oxan-2-yl]-3,4-dihydro-2H-1-benzopyran-3,5,7-triol	Benzene and substituted derivatives	Benzene and substituted derivatives	C22H26O12	3	0.7411	-	6.50002e+06	9.36484e+06	7.83058e+06	644038	1.19209e+06	1.64888e+06	1.25431	0.00861378	0.050256	6.79926	2.76538	up	213
ME0119102	3-(7-hydroxy-6-methoxy-2H-1,3-benzodioxol-5-yl)prop-2-enal	Others	Others	C11H10O5	3	0.76	-	1.54162e+07	1.36379e+07	1.10115e+07	2.25243e+06	2.00702e+06	1.65607e+06	1.29323	0.0112809	0.0567694	6.77296	2.75979	up	214
ME0063621	Sphinganine 1-phosphate	Lipids	Sphingolipids	C18H40NO5P	3	0.6777	19794-97-9	2.09193e+07	1.65164e+07	1.52351e+07	3.8478e+06	2.15838e+06	1.79949e+06	1.26484	0.00703118	0.0458573	6.74776	2.75441	up	215
ME0015605	Agnuside	Phenolic acids	Phenolic acids	C22H26O11	2	0.8578	11027-63-7	8.43038e+06	9.74618e+06	7.85751e+06	414031	1.99356e+06	1.46393e+06	1.18747	0.000623283	0.0204672	6.72451	2.74943	up	216
MEDN1368	2,2-Dimethylsuccinic acid	Organic acids	Organic acids	C6H10O4	3	0.9067	597-43-3	1.17027e+07	2.1754e+07	2.64578e+07	3.24759e+06	3.1623e+06	2.52671e+06	1.25972	0.0593893	0.148351	6.70439	2.74511	up	217
ME0161041	L-2,4-diaminobutyrate	Others	Others	C4H11N2O2+	3	0.5513	1758-80-1	6.51434e+06	8.78891e+06	9.15444e+06	2.69257e+06	611422	358215	1.14687	0.00347214	0.0372557	6.6784	2.7395	up	218
ME0013999	3-Carboxy-4-methyl-5-propyl-2-furanpropionic acid	Organic acids	Organic acids	C12H16O5	2	0.7461	86879-39-2	7.52247e+06	6.62122e+06	1.18042e+07	1.4785e+06	1.23459e+06	1.1762e+06	1.28121	0.0437515	0.120353	6.67164	2.73804	up	219
ME0009108	Nitrobenzene	Benzene and substituted derivatives	Benzene and substituted derivatives	C6H5NO2	3	0.928	98-95-3	2.48669e+08	3.51993e+08	3.168e+08	3.71788e+07	3.62136e+07	6.46012e+07	1.27706	0.00858466	0.0502431	6.64858	2.73305	up	220
ME0120534	4-Hydroxy-6-methyl-2-pyrone	Others	Ketone compounds	C6H6O3	3	0.6399	675-10-5 | 70254-61-4	5.12868e+06	8.56266e+06	2.24534e+07	916367	2.94199e+06	1.65666e+06	1.11861	0.192345	0.299007	6.55388	2.71235	up	221
ME0115743	11-Hydroxytetrahydrocannabinol	Others	Others	C21H30O3	3	0.6424	36557-05-8	2.31542e+07	4.28139e+06	8.01314e+06	1.45784e+06	1.99958e+06	1.97959e+06	1.11223	0.225028	0.328481	6.51991	2.70485	up	222
ME0014545	4-O-methylmelleolide	Benzene and substituted derivatives	Benzene and substituted derivatives	C24H30O6	3	0.9858	96627-13-3	1.41242e+08	9.67951e+07	2.03409e+07	1.11383e+07	1.58163e+07	1.30174e+07	1.04169	0.17514	0.287489	6.46398	2.69242	up	223
ME0147494	Cinmethylin	Benzene and substituted derivatives	Benzene and substituted derivatives	C18H26O2	3	0.673	87818-31-3 | 87818-61-9	1.7802e+07	1.82651e+07	1.24123e+07	3.37199e+06	1.55693e+06	2.59308e+06	1.26011	0.0132995	0.0614451	6.445	2.68818	up	224
ME0124344	3-Hydroxycotinine	Alkaloids	Pyrrole alkaloids	C10H12N2O2	2	0.7763	34834-67-8	1.64161e+07	3.04637e+07	2.14373e+07	7.30582e+06	2.43512e+06	859510	1.12339	0.0267073	0.0882522	6.44475	2.68812	up	225
MEDN0658	Hexadecanedioic acid	Lipids	Free fatty acids	C16H30O4	3	0.6441	505-54-4	1.31657e+07	2.25215e+07	6.40694e+07	2.10569e+06	5.42065e+06	7.96076e+06	1.0826	0.213262	0.31802	6.44127	2.68735	up	226
ME0130967	Koparin	Others	Ketone compounds	C16H12O6	2	0.9064	65048-75-1	1.19421e+07	1.09356e+07	1.6854e+07	1.90592e+06	1.59398e+06	2.67872e+06	1.27872	0.0228899	0.0834677	6.4305	2.68493	up	227
ME0106770	gamma-Glutamylglutamate	Amino acids and derivatives	Amino acids and derivatives	C10H16N2O7	3	0.6946	1116-22-9	1.88536e+08	1.89031e+08	2.82297e+08	2.84553e+06	4.12879e+07	5.97469e+07	1.02442	0.0128209	0.0600594	6.35215	2.66724	up	228
ME0168254	Cafestol acetate	Terpenoids	Ditepenoids	C22H30O4	3	0.5615	81760-48-7	9.28483e+06	8.46435e+06	6.82082e+06	2.05399e+06	1.04884e+06	774042	1.24453	0.00327628	0.0364096	6.3376	2.66394	up	229
MEDN1248	2,7-Dihydroxy-5-methyl-1-naphthoic acid	Benzene and substituted derivatives	Phenolic acids	C12H10O4	3	0.8192	-	1.04059e+07	1.29361e+07	1.00164e+07	2.51167e+06	1.70461e+06	1.11411e+06	1.2622	0.00365162	0.0377564	6.25817	2.64574	up	230
ME0140705	(-)-Berbine	Alkaloids	Alkaloids	C17H17N	3	0.7564	131-10-2	5.61936e+07	4.68067e+07	3.25004e+07	4.99107e+06	9.1839e+06	7.58501e+06	1.26359	0.0283219	0.0926042	6.22706	2.63855	up	231
ME0168865	Buspirone	Others	Ketone compounds	C21H31N5O2	3	0.8341	36505-84-7	1.10576e+07	1.09218e+07	1.29062e+07	1.66734e+06	1.94812e+06	2.00073e+06	1.30266	0.00354149	0.037568	6.21163	2.63497	up	232
ME0106599	epi-Tumonoic acid D	Organic acids	Organic acids	C16H29NO3	3	0.6589	-	1.84916e+07	9.66177e+06	3.65357e+06	1.87138e+06	1.26215e+06	2.09042e+06	1.11422	0.175646	0.28782	6.08868	2.60613	up	233
MEDP0302	Caffeic acid	Phenolic acids	Phenolic acids	C9H8O4	3	0.8561	501-16-6	1.83681e+07	1.01525e+07	1.45211e+07	4.25414e+06	1.10246e+06	1.73423e+06	1.19138	0.0243469	0.0848645	6.07005	2.60171	up	234
MEDP1075	5,6-DHET	Lipids	Free fatty acids	C20H34O4	2	0.7957	213382-49-1	6.32178e+06	6.04404e+06	3.24239e+07	1.76181e+06	2.2513e+06	3.45499e+06	1.03341	0.290724	0.396291	5.99747	2.58435	up	235
ME0111967	2,4-Diacetylphloroglucinol	Alcohol and amines	Alcohols	C10H10O5	2	0.7689	2161-86-6	4.72586e+06	1.96877e+07	2.34727e+07	1.01183e+06	3.62248e+06	3.4077e+06	1.04394	0.143348	0.253102	5.95451	2.57398	up	236
ME0127212	2-(Methylthio)phenol	Benzene and substituted derivatives	Benzene and substituted derivatives	C7H8OS	3	0.5277	1073-29-6	1.56687e+07	1.39117e+07	4.31047e+07	3.24599e+06	4.0424e+06	4.93965e+06	1.19107	0.166314	0.277736	5.94414	2.57147	up	237
ME0144208	Abu-Met-OH	Amino acids and derivatives	Amino acids and derivatives	C14H18N2O6S	3	0.6673	-	5.86845e+06	6.5091e+06	4.82435e+06	2.307e+06	452732	146336	1.07649	0.00610125	0.0438536	5.91931	2.56543	up	238
ME0103561	Flavin mononucleotide	Nucleotides and derivatives	Nucleotides and derivatives	C17H21N4O9P	3	0.6834	146-17-8	2.59296e+07	2.96532e+07	2.53402e+07	8.44516e+06	4.12102e+06	1.20149e+06	1.13794	0.0017454	0.0290513	5.87776	2.55527	up	239
MEDL02284	1,3,5-Trihydroxybenzene	Phenolic acids	Phenolic acids	C6H6O3	3	0.5808	108-73-6	1.2302e+07	1.03047e+07	1.62135e+07	2.33405e+06	3.23866e+06	1.04256e+06	1.21593	0.016019	0.0675112	5.86827	2.55294	up	240
ME0105376	7-Aminodesacetoxycephalosporanic acid	Organic acids	Organic acids	C8H10N2O3S	3	0.6437	22252-43-3 | 70287-30-8	2.51333e+08	1.55602e+08	3.23735e+08	3.92264e+07	4.10364e+07	4.60432e+07	1.26626	0.0535172	0.138966	5.78492	2.5323	up	241
ME0005838	6-Phosphogluconic acid	Others	Saccharides	C6H13O10P	2	0.8868	921-62-0	1.69528e+07	3.31514e+06	1.99598e+07	2.25114e+06	2.87556e+06	1.91281e+06	1.02974	0.162958	0.275333	5.71456	2.51464	up	242
MEDL02208	Nornicotine	Alkaloids	Pyridine alkaloids	C9H12N2	3	0.6371	494-97-3	4.85232e+06	2.95389e+06	4.8036e+06	437647	1.03438e+06	747312	1.23854	0.0243384	0.0848645	5.6818	2.50635	up	243
ME0054959	MG(0:0/12:0/0:0)	GL	MG	C15H30O4	3	0.6682	-	7.40917e+06	1.19127e+07	8.01366e+06	1.24047e+06	1.92238e+06	1.66088e+06	1.27554	0.0314929	0.0976699	5.6669	2.50256	up	244
ME0108512	N-[(3s)-2-Oxotetrahydrofuran-3-Yl]hexanamide	Others	Lactones	C10H17NO3	2	0.7524	147852-83-3	8.41032e+06	1.64791e+07	1.23391e+07	4.46486e+06	1.85056e+06	299438	1.04136	0.0300012	0.096219	5.62802	2.49263	up	245
ME0053739	1,2,3-Propanetriol, diacetate	GL	DG	C7H12O5	3	0.7612	101364-64-1	6.86435e+06	4.06675e+06	8.57019e+06	1.27203e+06	1.22567e+06	979156	1.25799	0.0547815	0.141119	5.60888	2.48771	up	246
ME0137633	Chalepensin	Heterocyclic compounds	Heterocyclic compounds	C16H14O3	3	0.6269	13164-03-9	8.12213e+07	8.24919e+07	8.55429e+07	1.99438e+07	1.5126e+07	9.48931e+06	1.26752	0.000467684	0.0188378	5.59383	2.48384	up	247
MEDP1593	S-Lactoylglutathione	Organic acids	Organic acids	C13H21N3O8S	3	0.6278	25138-66-3	1.00949e+07	7.64797e+06	8.44808e+06	3.80275e+06	524238	367875	1.09439	0.00894646	0.0515526	5.57863	2.47991	up	248
ME0104824	2-Ketobutyric acid	Organic acids	Organic acids	C4H6O3	2	0.7802	600-18-0	1.22293e+08	9.90271e+07	2.47559e+08	2.20309e+07	3.35404e+07	2.98476e+07	1.22657	0.1085	0.21101	5.48917	2.45659	up	249
ME0121803	6,6'-(1,2-phenylene)bis(1,3,5-triazine-2,4-diamine)	Benzene and substituted derivatives	Benzene and substituted derivatives	C12H12N10	2	0.7116	5118-79-6	7.22954e+06	7.1936e+06	5.63614e+06	1.06158e+06	1.08476e+06	1.51434e+06	1.28982	0.0059147	0.0435513	5.47967	2.45409	up	250
ME0115306	D-Sorbitol-6-phosphate	Others	Saccharides	C6H15O9P	3	0.5764	20479-58-7	8.56523e+06	1.06777e+07	9.3251e+06	1.38587e+06	1.96973e+06	1.8612e+06	1.29355	0.00370081	0.0377564	5.47615	2.45316	up	251
MEDP0878	N-methyl-L-glutamic Acid	Amino acids and derivatives	Amino acids and derivatives	C6H11NO4	3	0.8396	35989-16-3	3.34466e+07	2.02061e+07	1.92467e+07	7.51835e+06	3.28564e+06	2.65329e+06	1.20533	0.0385516	0.110903	5.4171	2.43752	up	252
ME0156152	Protoemetine	Heterocyclic compounds	Heterocyclic compounds	C19H27NO3	3	0.7445	549-91-7	1.48129e+07	1.85119e+07	1.3211e+07	5.53417e+06	2.78118e+06	294064	1.01616	0.00441785	0.0392768	5.40523	2.43436	up	253
ME0115351	2-(2-(2-(2-Aminoethoxy)ethoxy)ethoxy)ethanol	Alcohol and amines	Amines	C8H19NO4	3	0.5043	86770-74-3	1.83194e+06	2.13511e+06	2.12591e+06	497708	497120	146712	1.18817	0.000484313	0.0188378	5.33749	2.41616	up	254
ME0000478	Vinburnine	Alkaloids	Alkaloids	C19H22N2O	2	0.8458	4880-88-0 | 2580-88-3	8.38481e+06	7.55294e+06	1.00397e+07	1.73388e+06	1.68096e+06	1.45354e+06	1.29752	0.00984246	0.0537306	5.33596	2.41575	up	255
ME0112425	3,4,5-trihydroxy-6-[(3-hydroxybutanoyl)oxy]oxane-2-carboxylic acid	Organic acids	Organic acids	C10H16O9	3	0.6479	-	1.1126e+07	1.58919e+07	1.76504e+07	3.71214e+06	3.55707e+06	1.13746e+06	1.1842	0.0140483	0.0628974	5.31344	2.40964	up	256
ME0118297	2-Aminothiazole-5-carbonitrile	Heterocyclic compounds	Heterocyclic compounds	C4H3N3S	3	0.5446	51640-52-9	2.75852e+07	3.7575e+07	2.84946e+07	6.53595e+06	7.91032e+06	3.20246e+06	1.23646	0.00721305	0.0463604	5.3066	2.40779	up	257
ME0149981	Glu-Gln-Phe-Arg	Amino acids and derivatives	Amino acids and derivatives	C25H38N8O8	2	0.77	-	5.67643e+07	8.55369e+07	5.37106e+07	1.17321e+07	2.00591e+07	5.24687e+06	1.18234	0.0217682	0.0807977	5.29217	2.40386	up	258
ME0157204	Stearidonoyl glycine	FA	Others	C20H31NO3	3	0.6037	-	2.32653e+07	8.033e+06	1.36768e+07	3.01991e+06	2.29844e+06	3.18174e+06	1.20886	0.111209	0.214738	5.29114	2.40358	up	259
MEDL01918	(3Z)-2-Propylpent-3-enoic acid	Organic acids	Organic acids	C8H14O2	3	0.8187	-	1.92624e+07	9.60119e+06	2.07783e+07	4.06063e+06	997083	4.37866e+06	1.11989	0.051526	0.134808	5.2607	2.39525	up	260
ME0123298	Chelidonic acid	Organic acids	Organic acids	C7H4O6	2	0.7726	99-32-1	3.83085e+07	4.86196e+07	3.48278e+07	6.09271e+06	8.53941e+06	8.57263e+06	1.28656	0.0129328	0.0603639	5.24702	2.3915	up	261
ME0113281	6-[2-(Acetyloxymethyl)-4,5,6-trihydroxyoxan-3-yl]oxy-3,4,5-trihydroxyoxane-2-carboxylic acid	Organic acids	Organic acids	C14H22O13	3	0.6259	-	1.00817e+08	1.43334e+08	1.13228e+08	2.69477e+07	2.22766e+07	1.92147e+07	1.28748	0.014508	0.064271	5.22187	2.38457	up	262
ME0105066	3-Hydroxysuberic acid	Organic acids	Organic acids	C8H14O5	3	0.5444	73141-47-6	1.68351e+07	2.4459e+07	1.6101e+07	5.23606e+06	3.09235e+06	2.66948e+06	1.25377	0.0213458	0.080278	5.21874	2.3837	up	263
ME0105167	FAPy-adenine	Heterocyclic compounds	Heterocyclic compounds	C5H7N5O	2	0.9428	5122-36-1	5.17961e+07	8.27614e+07	9.33695e+07	1.40142e+07	1.40525e+07	1.59955e+07	1.27544	0.0386752	0.111087	5.17283	2.37095	up	264
ME0142722	3,6,7,8-Tetrahydroxy-2-naphthoate	Benzene and substituted derivatives	Benzene and substituted derivatives	C11H8O6	3	0.7217	-	2.46669e+07	3.12988e+07	1.24243e+07	5.65074e+06	6.48667e+06	1.17563e+06	1.07616	0.0695901	0.162813	5.13708	2.36095	up	265
ME0005220	N'-Hydroxy-4-methylbenzenecarboximidamide	Benzene and substituted derivatives	Benzene and substituted derivatives	C8H10N2O	3	0.7231	19227-13-5 | 923023-83-0 | 69113-24-2	3.14812e+07	2.64391e+07	4.53094e+07	5.20869e+06	8.11473e+06	6.80931e+06	1.26827	0.0365539	0.107737	5.12746	2.35824	up	266
ME0016257	Butyl linoleate	Others	Lactones	C22H40O2	3	0.6235	2634-45-9	1.63635e+07	1.77357e+07	7.48209e+06	2.83199e+06	2.16877e+06	3.19122e+06	1.22099	0.0729826	0.167271	5.07585	2.34365	up	267
ME0002593	2,3,4-Trimethoxyhippuric acid	Benzene and substituted derivatives	Benzene and substituted derivatives	C12H15NO6	3	0.6947	-	1.61117e+06	2.29493e+06	720785	132490	391175	389129	1.11632	0.108281	0.210803	5.06892	2.34168	up	268
MEDP1982	2-Methyl-1-pyrroline	Heterocyclic compounds	Heterocyclic compounds	C5H9N	3	0.7316	872-32-2	4.28889e+06	1.05285e+07	9.63982e+06	2.038e+06	1.0586e+06	1.75356e+06	1.1981	0.0754975	0.171061	5.04255	2.33415	up	269
ME0103912	(3S,4S)-3-hydroxytetradecane-1,3,4-tricarboxylic acid	Organic acids	Organic acids	C17H30O7	3	0.6606	96738-35-1	3.93897e+06	4.33646e+06	4.56009e+06	424820	1.34224e+06	805849	1.21777	0.000836482	0.0223102	4.98873	2.31867	up	270
MEDN0314	Glutaric acid	Organic acids	Organic acids	C5H8O4	3	0.9241	110-94-1	8.59532e+07	1.0772e+08	4.90497e+07	7.52234e+06	2.33304e+07	1.82615e+07	1.16797	0.0551145	0.141119	4.942	2.30509	up	271
ME0111496	(S)-2-Methyl-1-butanol	Alcohol and amines	Alcohols	C5H12O	3	0.7147	1565-80-6	5.24921e+06	5.58732e+06	1.83896e+07	2.16469e+06	1.82714e+06	1.95692e+06	1.13196	0.214606	0.318498	4.91299	2.2966	up	272
MEDL01916	Phenol	Phenolic acids	Phenolic acids	C6H6O	3	0.8824	108-95-2	1.62038e+07	1.0026e+07	1.49691e+07	2.59047e+06	2.96628e+06	2.89556e+06	1.28195	0.0282376	0.0924906	4.87427	2.28519	up	273
ME0126762	Thiamine phosphoric acid ester	Organic acids	Organic acids	C12H17N4O4PS	2	0.7556	495-23-8	3.0586e+07	2.67297e+07	2.31769e+07	9.52526e+06	3.80058e+06	3.19125e+06	1.20666	0.0019451	0.0300125	4.87329	2.2849	up	274
MEDP0276	Indole-3-carboxaldehyde	Alkaloids	Plumerane	C9H7NO	3	0.7526	487-89-8	2.2262e+07	2.02666e+07	1.3225e+07	2.92868e+06	4.55269e+06	3.98172e+06	1.26363	0.0297058	0.0957872	4.86376	2.28207	up	275
ME0012868	1-Nonadecanoyl-glycero-3-phosphate	GP	PA	C22H45O7P	3	0.6835	-	3.63851e+06	2.7713e+06	1.38686e+06	951246	268265	385523	1.13107	0.076174	0.172175	4.85763	2.28025	up	276
pme0376	Naringenin	Flavonoids	Flavanones	C15H12O5	2	0.9363	480-41-1	9.75534e+06	2.83214e+06	8.15945e+06	688762	2.1764e+06	1.44978e+06	1.08982	0.114836	0.218731	4.80816	2.26548	up	277
ME0127313	3-Methylthiopropylamine	Heterocyclic compounds	Heterocyclic compounds	C4H11NS	3	0.6793	4104-45-4	4.57805e+06	4275617	5.47412e+06	1.33318e+06	302632	1.35646e+06	1.13561	0.00165395	0.0284476	4.78826	2.2595	up	278
ME0147855	Cuauhtemone	Others	Ketone compounds	C15H24O3	3	0.7448	52483-04-2	9.51081e+06	8.99768e+06	7.68032e+06	1.24418e+06	2.42042e+06	1.83487e+06	1.26649	0.00104016	0.0248879	4.76206	2.25159	up	279
ME0161517	Dehydrocorticosterone	Others	Ketone compounds	C21H28O4	3	0.5258	72-23-1	1.48595e+07	1.60928e+07	1.07484e+07	2.97545e+06	1.64762e+06	4.1361e+06	1.22755	0.0106854	0.0555785	4.7608	2.2512	up	280
ME0012407	15(S)-Hede	Lipids	Free fatty acids	C20H36O3	3	0.6183	92693-04-4	5.36759e+06	4.13944e+06	3.80141e+06	306233	1.51571e+06	975423	1.14133	0.00527637	0.0417665	4.75749	2.2502	up	281
MEDP0588	Ritalinic acid	Organic acids	Organic acids	C13H17NO2	3	0.7958	19395-41-6	1.21385e+07	1.38981e+07	1.63284e+07	2.18983e+06	3.35618e+06	3.38701e+06	1.27954	0.00697187	0.0458573	4.74252	2.24566	up	282
ME0108481	N-(tert-Butoxycarbonyl)-L-leucine	Amino acids and derivatives	Amino acids and derivatives	C11H21NO4	3	0.6961	13139-15-6 | 53296-34-7	2.41568e+07	2.34577e+07	2.7081e+07	5.91216e+06	6.89592e+06	2.94704e+06	1.24009	0.0002753	0.0140716	4.74104	2.2452	up	283
ME0125771	4-Ethyl-1-(pyridine-3-ylcarbonyl)thiosemicarbazide	Alcohol and amines	Amines	C9H12N4OS	3	0.6484	26036-31-7	2.75612e+06	8.82209e+06	5.77829e+06	782370	1.42145e+06	1.47912e+06	1.15483	0.119078	0.223436	4.71267	2.23654	up	284
ME0000791	Hydroxyoctanoic acid	Organic acids	Organic acids	C8H16O3	2	0.7752	617-73-2	5.71943e+06	4.6564e+06	4.30803e+06	790587	1.30266e+06	1.13013e+06	1.27549	0.00669101	0.0457128	4.55542	2.18758	up	285
MEDL01987	Sambunigrin	Alkaloids	Alkaloids	C14H17NO6	3	0.6304	99-19-4	2.72973e+07	2.79879e+07	2.82933e+07	6.58117e+06	6.03419e+06	5.77042e+06	1.30482	9.06193e-07	0.000897973	4.54583	2.18454	up	286
MADN0586	2-methyl citric acid	Organic acids	Organic acids	C7H10O7	3	0.897	6061-96-7	1.38784e+08	1.71522e+08	1.50759e+08	3.27058e+07	2.95623e+07	4.04517e+07	1.29383	0.00318599	0.0364096	4.48857	2.16625	up	287
ME0105720	Arginyl-Glutamine	Amino acids and derivatives	Amino acids and derivatives	C11H22N6O4	2	0.8528	2483-17-2	1.13919e+07	1.78802e+07	2.4293e+07	3.46453e+06	3.93463e+06	4.58402e+06	1.24641	0.0641611	0.155772	4.47002	2.16028	up	288
ME0010634	Nordihydroguaiaretic acid	Benzene and substituted derivatives	Benzene and substituted derivatives	C18H22O4	3	0.6128	500-38-9 | 27686-84-6	3.77557e+06	7.69478e+06	9.98034e+06	1.34026e+06	1.57714e+06	1.88806e+06	1.20365	0.0910166	0.190502	4.46381	2.15828	up	289
MEDL02395	Xylitol	Others	Saccharides	C5H12O5	3	0.8049	87-99-0	8.16411e+06	1.51957e+07	1.34932e+07	2.56115e+06	3.49421e+06	2.30731e+06	1.24882	0.0428693	0.118678	4.40686	2.13975	up	290
ME0153991	Musk xylene	Benzene and substituted derivatives	Benzene and substituted derivatives	C12H15N3O6	3	0.6859	-	7.25176e+06	1.2475e+07	1.22069e+07	2.40162e+06	2.32571e+06	2.52318e+06	1.27044	0.039919	0.112664	4.40434	2.13893	up	291
MEDN1403	10-Hydroxy-2-decenoic acid	Lipids	Free fatty acids	C10H18O3	3	0.8893	14113-05-4 | 765-01-5	3.18215e+07	1.72176e+07	2.6109e+07	1.75652e+06	6.61269e+06	9.22241e+06	1.09342	0.0279056	0.0915638	4.27181	2.09485	up	292
ME0054852	Acetylacrylic Acid Methyl Ester	FA	Others	C6H8O3	3	0.6943	2833-24-1	2.79785e+07	3.27691e+07	2.04169e+07	7.15178e+06	7.05885e+06	4.94743e+06	1.26455	0.0252017	0.0859324	4.23658	2.0829	up	293
ME0151289	Hypoxylone	Benzene and substituted derivatives	Benzene and substituted derivatives	C20H12O5	3	0.7229	89701-95-1	2.41526e+07	9.26972e+06	8.31675e+06	3.66446e+06	2.57088e+06	3.63292e+06	1.14863	0.173448	0.285815	4.22962	2.08053	up	294
ME0005118	4-Hydroxyphenylacetaldehyde	Benzene and substituted derivatives	Benzene and substituted derivatives	C8H8O2	3	0.6886	7339-87-9	1.38817e+09	2.75042e+09	8.8491e+08	3.83963e+08	4.19421e+08	3.86769e+08	1.16986	0.148796	0.259144	4.22089	2.07755	up	295
ME0108972	o-Cresol	Phenolic acids	Phenolic acids	C7H8O	2	0.7631	95-48-7	4.59977e+07	5.947e+07	4.3729e+07	8.5896e+06	1.05298e+07	1.64077e+07	1.25632	0.00702305	0.0458573	4.19952	2.07023	up	296
ME0110092	Trp-Ala	Amino acids and derivatives	Amino acids and derivatives	C14H17N3O3	3	0.6179	24046-71-7	4.68699e+06	7.08815e+06	9.04241e+06	1.82579e+06	1.60919e+06	1.56356e+06	1.25838	0.0520492	0.13572	4.16472	2.05822	up	297
ME0111688	1,2-Benzoquinone	Benzene and substituted derivatives	Benzene and substituted derivatives	C6H4O2	3	0.7232	583-63-1	3.23271e+07	3.08249e+07	3.50379e+07	8.13421e+06	8.22198e+06	7.24315e+06	1.30274	0.00145122	0.0270942	4.16071	2.05683	up	298
MEDN1337	6-Methyl mercaptopurine	Nucleotides and derivatives	Nucleotides and derivatives	C6H10O6	3	0.5716	50-66-8	2.53883e+07	1.80869e+07	2.00351e+07	5.12115e+06	5.02862e+06	5.32745e+06	1.29274	0.017951	0.0723855	4.10347	2.03684	up	299
MEDN0587	N-Acetylvaline	Amino acids and derivatives	Amino acids and derivatives	C7H13NO3	3	0.9448	96-81-1	1.44833e+08	1.48452e+08	1.17371e+08	3.43136e+07	3.50226e+07	3.09813e+07	1.29702	0.00808441	0.0485717	4.09356	2.03336	up	300
ME0009177	N-Phenyl-2-naphthylamine	Benzene and substituted derivatives	Benzene and substituted derivatives	C16H13N	3	0.6644	135-88-6	2.27902e+08	1.87523e+08	1.65781e+08	4.78869e+07	4.6074e+07	4.81418e+07	1.29463	0.0150185	0.0647565	4.09004	2.03212	up	301
ME0142388	2-Hydroxy-5-methylquinone	Benzene and substituted derivatives	Benzene and substituted derivatives	C7H6O3	3	0.8497	615-91-8	8.8737e+07	6.27689e+07	8.06295e+07	1.94022e+07	1.89657e+07	1.83895e+07	1.29198	0.0166708	0.0693194	4.08996	2.03209	up	302
ME0117389	2-(1-methyl-1H-imidazol-4-yl)acetic acid	Organic acids	Organic acids	C6H8N2O2	2	0.7719	2625-49-2	5.134e+07	7.89749e+07	9.14611e+07	3.89108e+07	9.38099e+06	6.12114e+06	1.07494	0.0248061	0.0852909	4.0758	2.02708	up	303
ME0003441	3,4-Dihydroxyphenylpyruvic acid	Benzene and substituted derivatives	Benzene and substituted derivatives	C9H8O5	3	0.6678	4228-66-4 | 109170-71-0	8.17484e+07	4.46614e+07	4.93287e+07	1.60643e+07	1.37724e+07	1.36292e+07	1.25493	0.0627515	0.153347	4.04314	2.01548	up	304
MEDTN02714	4-Methylsalicylic acid	Benzene and substituted derivatives	Benzene and substituted derivatives	C8H8O3	2	0.7836	50-85-1	1.76556e+07	1.69276e+07	9.91079e+06	3694814	3.35689e+06	4.01177e+06	1.25663	0.0450212	0.122708	4.0217	2.0078	up	305
MEDP0541	δ-Valerolactam	Alcohol and amines	Amines	C5H9NO	3	0.953	675-20-7	5.61012e+07	4.49607e+07	5.5856e+07	1.24236e+07	1.29641e+07	1.36881e+07	1.29871	0.00814032	0.0485717	4.01574	2.00566	up	306
ME0124420	Indolepyruvate	Organic acids	Organic acids	C11H9NO3	3	0.5845	392-12-1	7.54796e+06	8.18909e+06	7.27003e+06	2.93473e+06	1.54448e+06	1.29559e+06	1.23271	0.00201086	0.0302936	3.98405	1.99424	up	307
ME0159730	Geranyl diphosphate	Organic acids	Organic acids	C10H20O7P2	2	0.7595	763-10-0	1.1198e+07	1.20777e+07	9.61352e+06	5.30777e+06	1.27531e+06	1.68254e+06	1.13844	0.00995393	0.0541702	3.97903	1.99242	up	308
ME0003799	3-Amino-2-naphthoic acid	Alkaloids	Alkaloids	C11H9NO2	2	0.7617	5959-52-4	2.86795e+07	2.02576e+07	2.37306e+07	1.2868e+07	4.19871e+06	1.27525e+06	1.03403	0.0164797	0.0691405	3.96183	1.98617	up	309
MEDL02516	L-Homoarginine	Amino acids and derivatives	Amino acids and derivatives	C7H16N4O2	3	0.7575	156-86-5	3.58866e+07	3.37206e+07	1.03778e+07	7.26044e+06	6.7164e+06	6.46128e+06	1.08845	0.135532	0.244083	3.91352	1.96847	up	310
FDATN00566	L-Arabinose	Others	Saccharides	C5H10O5	3	0.7333	87-72-9	9.0376e+07	3.43982e+07	3.92964e+07	1.22486e+07	9.59137e+06	2.01058e+07	1.13658	0.146988	0.257286	3.9115	1.96772	up	311
ME0055351	Nonic acid	Organic acids	Organic acids	C9H16O4	3	0.8854	-	1.19072e+07	9.94265e+06	1.57044e+07	1.71502e+06	3.01803e+06	4.89173e+06	1.18925	0.0157397	0.0669386	3.90184	1.96415	up	312
MEDN0827	N-acetylornithine	Amino acids and derivatives	Amino acids and derivatives	C7H14N2O3	3	0.7211	1572591	4.49367e+07	5.53676e+07	3.64087e+07	1.28774e+07	1.11203e+07	1.11557e+07	1.28244	0.0241772	0.0846883	3.88904	1.95941	up	313
MEDP0598	2'-Hydroxy-5'-methylacetophenone	Benzene and substituted derivatives	Benzene and substituted derivatives	C9H10O2	3	0.5902	1450-72-2	9.34371e+06	2.39765e+07	1.20173e+07	3.79527e+06	2.62191e+06	5.26152e+06	1.15832	0.126358	0.232661	3.88206	1.95682	up	314
MEDL00531	DL-2-Methylglutamic acid	Amino acids and derivatives	Amino acids and derivatives	C6H11NO4	3	0.8076	71-90-9 | 470-51-9	8.13087e+07	9.78304e+07	8.54746e+07	2.20457e+07	2.28408e+07	2.3547e+07	1.30241	0.0054204	0.0422757	3.86673	1.95111	up	315
ME0014781	5-HPETE	Organic acids	Organic acids	C20H32O4	3	0.6824	74581-83-2	1.14036e+07	1.04111e+07	9.78842e+06	2.61767e+06	3.56355e+06	2.01078e+06	1.26681	0.000282087	0.0140716	3.8578	1.94778	up	316
ME0006042	2-Hydroxy-6-pentadecylbenzoic acid	Benzene and substituted derivatives	Benzene and substituted derivatives	C22H36O3	3	0.7594	16611-84-0	2.27826e+06	2.77876e+06	2.30725e+06	329493	748116	834942	1.20594	0.00128674	0.0261124	3.8505	1.94504	up	317
ME0148655	Docosanedioic acid	Lipids	Free fatty acids	C22H42O4	3	0.6761	-	1.12535e+07	2.74316e+07	1.47041e+07	2.9768e+06	7.91743e+06	3.03771e+06	1.11965	0.104225	0.206342	3.83215	1.93815	up	318
ME0003209	2-Methoxybenzoic acid	Phenolic acids	Phenolic acids	C8H8O3	2	0.7844	579-75-9	4.31648e+07	4.91938e+07	3.46556e+07	8.62214e+06	1.2391e+07	1.21772e+07	1.27349	0.0124359	0.0594242	3.82684	1.93615	up	319
MEDN0494	8,15-DiHETE	Lipids	Free fatty acids	C20H32O4	3	0.6074	77667-08-4	4.19787e+06	8.89781e+06	5.37386e+06	2.29853e+06	1.06253e+06	1.4967e+06	1.18271	0.0765693	0.172465	3.80206	1.92678	up	320
ME0142251	DL-2-Aminooctanoic acid	Organic acids	Organic acids	C8H17NO2	2	0.8174	644-90-6	2.05159e+08	1.90675e+08	1.42715e+08	7.08191e+07	2.66002e+07	4.45288e+07	1.19743	0.0064635	0.0449517	3.79399	1.92371	up	321
ME0002395	2,6-Naphthalenediol	Benzene and substituted derivatives	Benzene and substituted derivatives	C10H8O2	3	0.6766	581-43-1	2.84837e+06	7.59324e+06	6.88097e+06	1.3504e+06	1.78028e+06	1.4473e+06	1.16406	0.101521	0.204687	3.78389	1.91987	up	322
ME0004324	4-(4-Hydroxyphenyl)-2-butanone	Others	Ketone compounds	C10H12O2	3	0.6846	5471-51-2	2.56194e+07	2.51775e+07	2.03612e+07	7.49915e+06	6.12355e+06	5.19244e+06	1.28155	0.00409646	0.0388989	3.78196	1.91913	up	323
MEDL02140	4-Hydroxybenzoic acid	Phenolic acids	Phenolic acids	C7H6O3	3	0.944	99-96-7	1.4643e+08	9.563e+07	7.68662e+07	2.36041e+07	3.05702e+07	3.02938e+07	1.244	0.0623425	0.153149	3.7757	1.91674	up	324
ME0121439	5-Ethyl-5-(propan-2-yl)imidazolidine-2,4-dione	Others	Ketone compounds	C8H14N2O2	3	0.666	98492-91-2 | 6278-93-9	2.00104e+06	6.78654e+06	3.90552e+06	1.24401e+06	1.27729e+06	853424	1.11371	0.153946	0.26385	3.76123	1.91121	up	325
MEDL01943	Dimethylmalonic acid	Organic acids	Organic acids	C5H8O4	3	0.6707	595-46-0	3.32107e+07	5.97856e+07	3.74538e+07	10999982	1.20058e+07	1.17773e+07	1.25889	0.0605942	0.150039	3.75039	1.90704	up	326
ME0107829	Trileucine	Amino acids and derivatives	Amino acids and derivatives	C18H35N3O4	3	0.655	10329-75-6	2.23664e+06	4.3834e+06	5.1286e+06	1.17461e+06	901838	1.06703e+06	1.20667	0.0792701	0.175352	3.73747	1.90206	up	327
MEDP0291	3,7-Dimethyluric acid	Amino acids and derivatives	Amino acids and derivatives	C7H8N4O3	3	0.792	13087-49-5	1.36431e+08	1.53431e+08	1.20074e+08	5.95381e+07	2.83247e+07	2.18454e+07	1.19438	0.00303611	0.0359312	3.7366	1.90173	up	328
ME0001333	(1e)-1,3-Bis(4-nitrophenyl)triaz-1-ene	Benzene and substituted derivatives	Benzene and substituted derivatives	C12H9N5O4	3	0.6179	2623-51-0	3.38555e+06	4.13412e+06	3.38775e+06	1.42535e+06	532603	977353	1.20254	0.00177474	0.0290513	3.71594	1.89373	up	329
ME0133249	3'-Prenylapigenin 7-[rhamnosyl-(1->6)-glucoside]	Flavonoids	Flavones	C32H38O14	3	0.6807	245054-57-3	4.69028e+06	8.97231e+06	4.35134e+06	1.91509e+06	1.12976e+06	1.80524e+06	1.19544	0.0944728	0.194681	3.71414	1.89303	up	330
ME0130875	2-Methoxycinnamaldehyde	Phenolic acids	Phenolic acids	C10H10O2	2	0.7626	1504-74-1	7.41544e+06	1.00453e+07	5.20388e+06	3.45191e+06	883561	1.87105e+06	1.10843	0.039551	0.112577	3.65174	1.86858	up	331
MEDN0333	Malonic acid	Organic acids	Organic acids	C3H4O4	3	0.9514	141-82-2	1.9548e+08	1.63344e+08	1.76215e+08	3.85188e+07	5.49665e+07	5.30863e+07	1.2841	0.000982936	0.0244686	3.65036	1.86804	up	332
MADN0517	Thioisonicotinamide	Others	Others	C6H6N2S	2	0.7267	2196-13-6	1.32557e+07	9.65727e+06	1.11815e+07	4.66513e+06	1.94645e+06	2.87928e+06	1.21077	0.00416403	0.0388989	3.59235	1.84493	up	333
MEDN0151	Adenine	Nucleotides and derivatives	Nucleotides and derivatives	C5H5N5	3	0.9456	73-24-5	1.14459e+07	2.01053e+07	2.23378e+07	4.29053e+06	4.9499e+06	5.76822e+06	1.23206	0.0576575	0.145468	3.59053	1.8442	up	334
ME0141793	1-Naphthylacetylspermine	Benzene and substituted derivatives	Benzene and substituted derivatives	C22H34N4O	3	0.6269	122306-11-0	3.72052e+06	3.00704e+06	2.36597e+06	370915	628074	1.5427e+06	1.11881	0.0147518	0.0644392	3.57775	1.83905	up	335
ME0159350	Viguiestenin	Terpenoids	Sesquiterpenoids	C21H28O7	3	0.6626	54153-71-8	3.05641e+06	1.49936e+06	1.28059e+06	961538	484171	196478	1.03172	0.115449	0.219101	3.55402	1.82945	up	336
ME0126336	Pyridoxamine phosphate	Organic acids	Organic acids	C8H13N2O5P	2	0.752	529-96-4	9.93599e+06	9.85763e+06	4.88723e+06	1.98928e+06	3.09754e+06	1.8741e+06	1.18679	0.0646456	0.156541	3.54563	1.82604	up	337
ME0117976	2,5-Dihydro-2,4,5-trimethylthiazole	Heterocyclic compounds	Heterocyclic compounds	C6H11NS	3	0.7036	60633-24-1	9.51287e+06	7.67319e+06	6.92962e+06	2.22688e+06	2.72219e+06	1.90659e+06	1.27464	0.0116242	0.0571117	3.51763	1.8146	up	338
MEDP1646	Bis(3-aminopropyl)amine	Alcohol and amines	Amines	C6H17N3	3	0.5095	56-18-8	1.07098e+07	1.13315e+07	1.37762e+07	1.57937e+06	5.40951e+06	3.21511e+06	1.15501	0.00455726	0.0395217	3.51015	1.81153	up	339
ME0005652	1,3-Benzenediol, 5-ethenyl-	Phenolic acids	Phenolic acids	C8H8O2	3	0.9104	113231-14-4	4.18497e+07	3.05513e+07	2.87949e+07	6.07933e+06	1.09057e+07	1.18517e+07	1.22468	0.0156827	0.0669386	3.50927	1.81117	up	340
MEDL00853	Oxfenicine	Amino acids and derivatives	Amino acids and derivatives	C8H9NO3	3	0.6796	32462-30-9	1.03455e+08	1.19535e+08	9.91092e+07	5.13275e+07	2.29871e+07	1.7951e+07	1.17742	0.0061416	0.0438536	3.49099	1.80364	up	341
ME0126007	Oxolinic acid	Organic acids	Organic acids	C13H11NO5	3	0.5819	14698-29-4	4.65242e+06	5.72262e+06	5.73533e+06	1.31271e+06	1.67727e+06	1.66082e+06	1.28951	0.0047975	0.0399863	3.46401	1.79244	up	342
ME0006705	Danthron	Quinones	Anthraquinone	C14H8O4	2	0.71	117-10-2	1.83627e+07	1.32089e+07	1.22417e+07	2.05039e+06	3.35307e+06	7.27352e+06	1.1369	0.0146042	0.0643659	3.45613	1.78916	up	343
ME0112074	2-Aminoacetophenone	Others	Ketone compounds	C8H9NO	2	0.814	613-89-8	1.83926e+07	2.37396e+07	3.36568e+07	9.42424e+06	6.74884e+06	5.95693e+06	1.22796	0.0506568	0.133206	3.42471	1.77598	up	344
MEDN0428	Succinyladenosine	Nucleotides and derivatives	Nucleotides and derivatives	C14H17N5O8	3	0.8269	4542-23-8	8.10717e+06	7.25378e+06	6787592	1.7899e+06	2.75461e+06	1.9689e+06	1.27396	0.000604442	0.0204672	3.40045	1.76573	up	345
ME0127311	3-Methylcyclohexanethiol	Others	Others	C7H14S	3	0.6214	38699-50-2	2.35586e+06	2.57884e+06	4.11029e+06	993869	980825	700624	1.23548	0.0574319	0.145461	3.3809	1.75741	up	346
ME0143424	4-Nitrotoluene	Benzene and substituted derivatives	Benzene and substituted derivatives	C7H7NO2	3	0.7847	-	2.35494e+07	2.5189e+07	2.13001e+07	6.9802e+06	6.47003e+06	7.28628e+06	1.30063	0.00342603	0.0370833	3.37755	1.75598	up	347
MEDN1181	5-Hydroxyindoleacetaldehyde	Alkaloids	Plumerane	C10H9NO2	3	0.8235	1892-21-3	1.75107e+07	1.27642e+07	1.28271e+07	2.8221e+06	2.79647e+06	7.1437e+06	1.17026	0.00921486	0.0526249	3.37731	1.75587	up	348
ME0010243	2,3,4,6-tetrahydroxy-5H-benzo[7]annulen-5-one	Benzene and substituted derivatives	Benzene and substituted derivatives	C11H8O5	3	0.5961	-	7.2023e+06	8.07662e+06	6.93247e+06	902562	2854196	2.86694e+06	1.13255	0.00565652	0.0422808	3.35332	1.74559	up	349
ME0106264	Cys-Phe	Amino acids and derivatives	Amino acids and derivatives	C12H16N2O3S1	3	0.6657	-	3.01935e+07	4.08282e+07	3.36195e+07	9.5589e+06	1.16058e+07	1.04234e+07	1.28785	0.0137199	0.0622432	3.31267	1.728	up	350
ME0114930	(Z)-N-[(4-hydroxyphenyl)methyl]ethoxycarbothioamide 4'-(tri-acetylrhamnoside)	Alcohol and amines	Amines	C22H29NO9S	3	0.596	147821-50-9	9.10465e+06	9.6163e+06	5.20292e+06	2.76554e+06	2.55505e+06	2.18133e+06	1.22407	0.0571382	0.145139	3.18903	1.67312	up	351
ME0011607	(R)-dihydrolipoic acid	Organic acids	Organic acids	C8H16O2S2	2	0.7528	119365-69-4	2.4643e+07	2.40647e+07	1.22953e+07	4.84788e+06	5.89916e+06	8.47894e+06	1.17163	0.0656103	0.157448	3.17295	1.66582	up	352
ME0013113	2,3-dinor Thromboxane B1	FA	Others	C18H32O6	2	0.867	-	1.14545e+08	1.41391e+08	5.83777e+07	1.50653e+07	3.92794e+07	4.52633e+07	1.05456	0.0852426	0.183025	3.1555	1.65787	up	353
ME0111964	2,4,6-Trimethoxypyrimidine	Heterocyclic compounds	Heterocyclic compounds	C7H10N2O3	3	0.9335	13106-85-9	8.7128e+06	7.63015e+06	4.59015e+06	2.37854e+06	1.58798e+06	2.71215e+06	1.19216	0.0528669	0.13766	3.13432	1.64815	up	354
MEDP1981	2,8-Quinolinediol	Heterocyclic compounds	Heterocyclic compounds	C9H7NO2	3	0.7598	15450-76-7	2.09939e+08	1.54515e+08	1.7828e+08	4.05134e+07	6.6498e+07	6.88556e+07	1.23955	0.00592682	0.0435513	3.08605	1.62576	up	355
ME0008439	N-(p-Tolyl)-1-naphthylamine	Benzene and substituted derivatives	Benzene and substituted derivatives	C17H15N	3	0.6671	634-43-5	6.39136e+06	5.39664e+06	3771444	1.15418e+06	1.2619e+06	2.64813e+06	1.16026	0.0245967	0.0848645	3.07243	1.61938	up	356
MEDP0215	Quinine	Alkaloids	Quinoline alkaloids	C20H24N2O2	3	0.8339	130-95-0	8.84122e+06	6.15883e+06	5.99299e+06	712391	2.99826e+06	3.13658e+06	1.0346	0.018559	0.0732645	3.06592	1.61632	up	357
ME0124422	Indole-5,6-quinone	Alkaloids	Plumerane	C8H5NO2	3	0.9348	2126-37-6	2.86962e+07	2.33547e+07	2.50656e+07	1.34231e+07	5.60034e+06	6.38965e+06	1.18034	0.0070493	0.0458573	3.03453	1.60147	up	358
ME0052453	Methyl behenate	FA	Others	C23H46O2	3	0.6294	929-77-1	3.03876e+06	3.08444e+06	5.45707e+06	1.32168e+06	1.40126e+06	1.11951e+06	1.22151	0.0823922	0.178776	3.01377	1.59157	up	359
ME0142013	2,3-Dihydroxyindole	Alkaloids	Plumerane	C8H7NO2	3	0.7965	5638-85-7	1.08042e+07	1.04515e+07	9.32386e+06	4.44295e+06	2.62906e+06	3.13022e+06	1.25503	0.000754436	0.0220083	2.99734	1.58368	up	360
MEDN0070	Sarcosine	Amino acids and derivatives	Amino acids and derivatives	C3H7NO2	3	0.839	107-97-1	1.16552e+08	6.31572e+07	5.44857e+07	2.90561e+07	2.63527e+07	2.39714e+07	1.18181	0.116267	0.219771	2.9503	1.56086	up	361
ME0104829	Alpha-Ketooctanoic acid	Organic acids	Organic acids	C8H14O3	2	0.8196	328-51-8	4.59798e+06	3.76598e+06	3.0307e+06	1.0218e+06	1.14721e+06	1.72062e+06	1.22808	0.0173274	0.0710996	2.92949	1.55065	up	362
ME0152476	Leu-Ser-Ala	Amino acids and derivatives	Amino acids and derivatives	C12H23N3O5	2	0.7226	763083-94-9	2.08037e+07	2.54147e+07	1.85741e+07	1.44238e+07	2.39634e+06	5.55211e+06	1.01764	0.0387967	0.111265	2.89611	1.53412	up	363
ME0054900	Methyl linolenate	Lipids	Free fatty acids	C19H32O2	3	0.818	301-00-8	1.35948e+07	1.25519e+07	1.97806e+07	3.3224e+06	5.56372e+06	7.02232e+06	1.18017	0.0304281	0.0962784	2.88698	1.52956	up	364
MEDP0528	Mesalazine	Organic acids	Organic acids	C7H7NO3	3	0.9261	89-57-6	332301454	2.58669e+08	3.39476e+08	5.70894e+07	1.35114e+08	1.31178e+08	1.1579	0.00503222	0.0407265	2.87724	1.52469	up	365
ME0122042	6-Butyltetrahydro-2H-pyran-2-one	Others	Ketone compounds	C9H16O2	2	0.8415	3301-94-8	5.27689e+06	1.10416e+07	1.04517e+07	3.12631e+06	4.26394e+06	1.9678e+06	1.10907	0.0730185	0.167271	2.86066	1.51635	up	366
ME0107533	Iminoerythrose 4-phosphate	Organic acids	Organic acids	C4H10NO6P	3	0.5862	-	1.53942e+08	1.74602e+08	1.21291e+08	5.86517e+07	4.93753e+07	5.04435e+07	1.27229	0.0214902	0.0804053	2.8386	1.50518	up	367
ME0004117	4-(3-Methylphenyl)benzaldehyde	Benzene and substituted derivatives	Benzene and substituted derivatives	C14H12O	3	0.5858	400744-83-4	3.35603e+06	4.24864e+06	3.28184e+06	1.32457e+06	433373	2.11042e+06	1.03101	0.0210167	0.0797525	2.81424	1.49275	up	368
ME0117841	2,3-Dihydrobenzo[h][1,6]naphthyridin-4(1h)-One	Benzene and substituted derivatives	Benzene and substituted derivatives	C12H10N2O	3	0.5283	58457-77-5	6.43401e+06	4.99898e+06	3.08479e+06	2.60482e+06	1.46472e+06	1.11204e+06	1.10171	0.0667373	0.158927	2.8018	1.48636	up	369
MADP0567	Zebularine	Nucleotides and derivatives	Nucleotides and derivatives	C9H12N2O5	3	0.7269	654065	5.76235e+06	7.51873e+06	3.60038e+06	3.03066e+06	1.16578e+06	1.91728e+06	1.08443	0.0682098	0.160625	2.76124	1.46532	up	370
MEDP0071	Glycyl-L-leucine	Amino acids and derivatives	Amino acids and derivatives	C8H16N2O3	3	0.6749	869-19-2	1.57956e+08	9.48097e+07	1.21884e+08	3.52717e+07	4.98072e+07	5.07296e+07	1.22353	0.0408791	0.114425	2.75866	1.46397	up	371
ME0012704	18-Hydroxy-5Z,8Z,11Z,14Z-eicosatetraenoic acid	Lipids	Free fatty acids	C20H32O3	2	0.7899	133268-58-3	1.88683e+06	2.23845e+06	2.63805e+06	574497	793954	1.09059e+06	1.21526	0.00774527	0.048277	2.7504	1.45964	up	372
MEDN1087	UDP-D-galactose	Others	Saccharides	C15H24N2O17P2	3	0.6551	-	2.55277e+07	3.0457e+07	4.85933e+07	1.58675e+07	7.20383e+06	1.54639e+07	1.10693	0.0725459	0.166802	2.71383	1.44033	up	373
MEDN1736	4-Hydroxyphthalic acid	Benzene and substituted derivatives	Phenolic acids	C8H6O5	3	0.9401	610-35-5	3.44296e+08	3.03058e+08	3.94249e+08	1.34261e+08	1.30656e+08	1.19116e+08	1.28826	0.0122422	0.0587564	2.71227	1.4395	up	374
MEDN0163	Hypoxanthine	Nucleotides and derivatives	Nucleotides and derivatives	C5H4N4O	3	0.7931	68-94-0	7.10111e+07	8.10616e+07	5.93867e+07	3.62406e+07	2.33046e+07	1.84636e+07	1.2014	0.00606291	0.0438536	2.71071	1.43867	up	375
ME0111333	Triethanolamine	Alcohol and amines	Amines	C6H15NO3	2	0.766	102-71-6	2.79918e+07	2.59414e+07	2.22664e+07	1.02434e+07	8.6213e+06	9.31978e+06	1.28775	0.00717256	0.0463362	2.7036	1.43488	up	376
MEDL01937	2,3-Butanediol	Others	Alcohol compounds	C4H10O2	3	0.7162	513-85-9	1.76012e+07	1.51193e+07	1.20336e+07	5.92193e+06	5.18823e+06	5.5738e+06	1.26962	0.0266591	0.0882522	2.68246	1.42356	up	377
ME0116671	1,3-Dimethyluracil	Heterocyclic compounds	Heterocyclic compounds	C6H8N2O2	2	0.7768	874-14-6	3.50169e+08	2.78645e+08	2.47187e+08	1.3343e+08	6.3868e+07	1.38333e+08	1.14959	0.0110248	0.0562874	2.61001	1.38406	up	378
MEDN0560	Marmesin	Lignans and Coumarins	Coumarins	C14H14O4	3	0.6727	13849-08-6	7.59074e+06	1.42132e+07	7.71161e+06	3.79477e+06	4.27711e+06	3.26297e+06	1.17758	0.106839	0.209223	2.60396	1.38071	up	379
MEDP1665	Carnitine C3:0	FA	CAR	C10H19NO4	3	0.6746	17298-37-2	8.79106e+06	1.32983e+07	5.76111e+06	5.42562e+06	2.26331e+06	3.168e+06	1.04949	0.107021	0.209223	2.56522	1.35908	up	380
ME0137959	Dihydrodaidzein	Flavonoids	Isoflavones	C15H12O4	3	0.7526	17238-05-0	1.67864e+08	2.48656e+08	2.76283e+08	1.0225e+08	3.99323e+07	1.28332e+08	1.04657	0.0300311	0.096219	2.56106	1.35674	up	381
ME0112690	3,4,5-Trihydroxy-6-phenoxyoxane-2-carboxylic acid	Organic acids	Organic acids	C12H14O7	3	0.729	-	2.61584e+07	4.43751e+07	2.8172e+07	1.67838e+07	1.16495e+07	1.04952e+07	1.18066	0.0622582	0.153144	2.53556	1.3423	up	382
ME0118910	2-Thiophenemethanol	Heterocyclic compounds	Heterocyclic compounds	C5H6OS	3	0.5508	636-72-6	2.83267e+06	4049070	4.01864e+06	774276	1.06355e+06	2.4629e+06	1.07494	0.0316141	0.0978832	2.53454	1.34173	up	383
MEDN1315	4-Hydroxy-3-methylbenzoic acid	Benzene and substituted derivatives	Benzene and substituted derivatives	C8H8O3	3	0.7967	499-76-3	1.35998e+07	1.12306e+07	1.26491e+07	3.35977e+06	6.93607e+06	4.6123e+06	1.19163	0.00611645	0.0438536	2.51403	1.33	up	384
MEDL00496	Maleamic acid	Alcohol and amines	Amines	C4H5NO3	3	0.8166	557-24-4 | 29996-04-1	7.68506e+07	7.82455e+07	5.17668e+07	3.01766e+07	2.62815e+07	2.6077e+07	1.24446	0.0377561	0.109628	2.50636	1.32559	up	385
ME0007831	2-Ethyl-5-carboxypentyl phthalate	Benzene and substituted derivatives	Benzene and substituted derivatives	C16H20O6	3	0.7284	-	4.98986e+06	4.83868e+06	4.22187e+06	1.75372e+06	1.93766e+06	1.93867e+06	1.29512	0.00457241	0.0395217	2.49561	1.31939	up	386
ME0011865	1,2-Didecanoyl-sn-glycero-3-phosphocholine	GP	PC	C28H56NO8P	2	0.9229	3436-44-0	1.00785e+07	1.2089e+07	1.33296e+07	5.04131e+06	2.93738e+06	6.28675e+06	1.16902	0.00653546	0.0449517	2.48832	1.31517	up	387
MEDTN02436	(S)-Azetidine-2-carboxylic acid	Alkaloids	Alkaloids	C4H7NO2	3	0.7472	2133-34-8	2.41653e+08	3.08694e+08	2.63496e+08	1.53267e+08	1.08542e+08	6.6818e+07	1.15468	0.008106	0.0485717	2.47649	1.3083	up	388
ME0120216	4-amino-5-propyl-4H-1,2,4-triazole-3-thiol	Heterocyclic compounds	Heterocyclic compounds	C5H10N4S	3	0.6212	30342-87-1	1.67772e+07	1.50575e+07	1.24531e+07	6.87807e+06	7.5638e+06	3.58906e+06	1.15072	0.00759118	0.0478809	2.45622	1.29644	up	389
ME0142532	2-Oxo-10-methylthiodecanoic acid	Organic acids	Organic acids	C11H20O3S	3	0.5604	-	5.41871e+06	8.29813e+06	6.54219e+06	1.78829e+06	1.5298e+06	4.96621e+06	1.04492	0.0490244	0.130197	2.44547	1.29011	up	390
MEDL02023	Asparagine	Amino acids and derivatives	Amino acids and derivatives	C4H8N2O3	3	0.8958	70-47-3	1.50133e+09	1.49232e+09	9.846e+08	5.74304e+08	5.25002e+08	5.2859e+08	1.24116	0.0433064	0.119429	2.44379	1.28912	up	391
ME0114597	HMBOA-Glc	Alkaloids	Alkaloids	C15H19NO9	2	0.9228	17622-26-3	4.97323e+07	6.31833e+07	4.96669e+07	3.73864e+07	1.56795e+07	1.41184e+07	1.09243	0.03111	0.0974637	2.41995	1.27498	up	392
MEDP0135	Inositol	Alcohol and amines	Alcohols	C6H12O6	2	0.7807	87-89-8 | 643-12-9 | 488-59-5 | 6917-35-7 | 488-58-4 | 551-72-4 | 41546-34-3 | 643-10-7 | 488-55-1 | 488-54-0 | 576-63-6 | 38876-99-2	4.98286e+07	3.1847e+07	3.13202e+07	1.47587e+07	1.70196e+07	1.49787e+07	1.22422	0.0663111	0.158518	2.41666	1.27302	up	393
MEDN0654	3-Cresotinic acid	Phenolic acids	Phenolic acids	C8H8O3	3	0.724	83-40-9	1.70889e+07	1.769e+07	1.43239e+07	6.7357e+06	6.65103e+06	7.0014e+06	1.29145	0.0109037	0.0562874	2.4084	1.26808	up	394
MEDN1528	Cyclohexaneacetic acid	Organic acids	Organic acids	C8H14O2	2	0.7196	5292-21-7	2.19999e+08	2.30926e+08	1.30423e+08	9.33553e+07	7.30938e+07	7.51908e+07	1.18257	0.0654756	0.157327	2.40585	1.26654	up	395
MEDL00971	L-Aspartic acid	Amino acids and derivatives	Amino acids and derivatives	C4H7NO4	3	0.9539	56-84-8	7.14789e+07	7.37618e+07	6.12173e+07	3.30738e+07	1.75209e+07	3.58833e+07	1.16404	0.0065003	0.0449517	2.3874	1.25544	up	396
MEDL02763	3-Hydroxybenzyl alcohol	Phenolic acids	Phenolic acids	C7H8O2	3	0.6494	620-24-6	1.48985e+07	1.29661e+07	1.40912e+07	6.056e+06	5.63643e+06	6.04749e+06	1.29893	0.00315293	0.0364096	2.36505	1.24187	up	397
ME0146630	Beta-alanine betaine	Amino acids and derivatives	Amino acids and derivatives	C6H13NO2	3	0.9211	1664934	8.33066e+07	8.24565e+07	7.31894e+07	2.84916e+07	4.08885e+07	3.23266e+07	1.26363	0.000781017	0.0222979	2.34943	1.23231	up	398
ME0143951	2-Amino-4-oxo-4,7-dihydro-3H-pyrrolo[2,3-D]pyrimidine-5-carbonitrile	Heterocyclic compounds	Heterocyclic compounds	C7H5N5O	3	0.725	69205-79-4	1.54123e+06	1.33053e+06	695526	469464	354543	720174	1.03305	0.101859	0.204803	2.31014	1.20798	up	399
ME0143955	7-Deoxygardoside metyl ester tetraacetate	Others	Lactones	C25H32O13	3	0.6373	-	2.20789e+07	2.45647e+07	1.83447e+07	1.51521e+07	7.07532e+06	5.93217e+06	1.09002	0.0308815	0.0970637	2.30786	1.20655	up	400
ME0003258	2-Methylbenzyl alcohol	Benzene and substituted derivatives	Benzene and substituted derivatives	C8H10O	2	0.8467	89-95-2	1.38933e+07	1.0414e+07	1.47423e+07	4.22223e+06	6.03002e+06	6.83817e+06	1.20195	0.0148234	0.064511	2.28488	1.19212	up	401
ME0108965	O,O-Dimethyl dithiophosphate	Others	Lactones	C2H7O2PS2	2	0.7121	-	4.52687e+06	7.98389e+06	4.28873e+06	3.84037e+06	1.66121e+06	1.91074e+06	1.0335	0.102429	0.204967	2.26643	1.18042	up	402
ME0142337	Streptamine	Alcohol and amines	Amines	C6H14N2O4	3	0.54	488-52-8 | 16647-43-1	1.14098e+07	1.5077e+07	1.39584e+07	5.41189e+06	6.43316e+06	6.02132e+06	1.27237	0.0149543	0.0646288	2.26376	1.17872	up	403
MEDP0295	4-Acetamidobutanoic acid	Organic acids	Organic acids	C6H11NO3	3	0.8082	3025-96-5	3.07625e+07	3.59371e+07	2.76584e+07	8.80796e+06	2.55195e+07	7.68901e+06	1.0152	0.0777244	0.173371	2.24574	1.16719	up	404
ME0114815	Melilotoside	Benzene and substituted derivatives	Benzene and substituted derivatives	C15H18O8	2	0.7694	618-67-7	2.28554e+08	2.73583e+08	2.25383e+08	1.37471e+08	1.10802e+08	7.60575e+07	1.19313	0.00497262	0.0407188	2.24314	1.16552	up	405
MEDP0395	Pipecolic acid	Alkaloids	Alkaloids	C6H11NO2	3	0.9348	535-75-1	1.92783e+08	1.69765e+08	1.63923e+08	8.86098e+07	7.17696e+07	7.55617e+07	1.28029	0.00186534	0.0292655	2.23137	1.15793	up	406
ME0151700	3-(1H-imidazol-5-yl)-2-oxopropanoic acid	Organic acids	Organic acids	C6H6N2O3	3	0.6464	2504-83-8	1.64862e+07	1.41961e+07	1.11434e+07	5.72098e+06	7.08718e+06	5.99982e+06	1.23885	0.0312325	0.0976699	2.22382	1.15304	up	407
ME0005105	4-Hydroxyisophthalic acid	Benzene and substituted derivatives	Phenolic acids	C8H6O5	2	0.7966	636-46-4	6.07155e+07	6.92541e+07	4.47764e+07	2.60541e+07	2.60961e+07	2.66012e+07	1.23988	0.046678	0.125936	2.21896	1.14988	up	408
ME0001178	1-(4-Hydroxyphenyl)ethane-1,2-diol	Phenolic acids	Phenolic acids	C8H10O3	3	0.7974	2380-75-8	1.85365e+07	2.00918e+07	1.53157e+07	8.58168e+06	7.99528e+06	7.7919e+06	1.27627	0.017523	0.0715875	2.21365	1.14642	up	409
ME0108151	Met-Glu	Amino acids and derivatives	Amino acids and derivatives	C10H18N2O5S	2	0.7331	14517-44-3	2.73785e+07	2.52331e+07	4.1463e+07	1.27702e+07	1.42403e+07	1.55038e+07	1.20542	0.0743406	0.169675	2.21277	1.14585	up	410
ME0104828	2-Ketohexanoic acid	Organic acids	Organic acids	C6H10O3	2	0.8075	2492-75-3	8.06572e+07	9.96282e+07	1.76728e+08	4.54738e+07	5.29834e+07	6.42026e+07	1.08005	0.154183	0.26385	2.19485	1.13412	up	411
ME0151872	3H-isoindol-1-yl (3S,4S,5R)-3,4,5-trihydroxy-5-(hydroxymethyl)tetrahydrofuran-2-carboxylate	Alkaloids	Plumerane	C14H15NO7	3	0.6269	20307-14-6	5.04737e+07	5.90766e+07	4.00425e+07	2.64631e+07	2.11797e+07	2.13271e+07	1.23178	0.0302052	0.0962341	2.16896	1.117	up	412
ME0107257	His-His-Lys	Amino acids and derivatives	Amino acids and derivatives	C18H28N8O4	3	0.6371	-	6.43631e+06	6.32494e+06	5.0511e+06	1.75544e+06	3.50317e+06	3.03228e+06	1.14087	0.0104185	0.0555785	2.14842	1.10328	up	413
MEDN1112	16-Hydroxyhexadecanoic acid	Lipids	Free fatty acids	C16H32O3	3	0.8075	506-13-8	6.14871e+06	7.0623e+06	4.51563e+06	3.08488e+06	1.94693e+06	3.24247e+06	1.14801	0.0321766	0.099158	2.14238	1.09921	up	414
MEDN1666	N-Acetyglutamic acid	Amino acids and derivatives	Amino acids and derivatives	C7H11NO5	3	0.6698	-	4.06792e+07	3.22412e+07	2.91237e+07	1.37301e+07	1.64378e+07	1.76789e+07	1.24082	0.0249851	0.0855912	2.13273	1.0927	up	415
ME0144338	Actinodaphnine	Alkaloids	Aporphine alkaloids	C18H17NO4	3	0.7315	517-69-1	3.02925e+07	3.49808e+07	2.59332e+07	1.28829e+07	1.3456e+07	1.70105e+07	1.24278	0.0128354	0.0600594	2.10399	1.07313	up	416
ME0147478	Cicutoxin	Alcohol and amines	Alcohols	C17H22O2	3	0.6802	505-75-9	6.61113e+07	5.75161e+07	6.97878e+07	2.86886e+07	3.24538e+07	3.10859e+07	1.28557	0.00722596	0.0463604	2.09713	1.06842	up	417
MEDN0807	FFA(14:0)	Lipids	Free fatty acids	C14H28O2	3	0.8264	544-63-8	1.98078e+07	1.67394e+07	3.19761e+07	8.93244e+06	1.66212e+07	7.13362e+06	1.00511	0.108116	0.210745	2.09633	1.06787	up	418
ME0147068	Capillanol	Alcohol and amines	Alcohols	C12H14O	3	0.621	57576-57-5	2.11179e+07	1.63826e+07	2.59992e+07	1.36863e+07	1.0358e+07	6.32583e+06	1.07659	0.0375305	0.109143	2.09086	1.0641	up	419
MEDN1563	Monomethyl fumarate	Others	Lactones	C5H6O4	3	0.7431	2756-87-8 | 44836-34-2	3.11758e+07	2.4939e+07	3.07407e+07	1.1201e+07	1.2994e+07	1.73751e+07	1.21743	0.00529382	0.0417665	2.08937	1.06307	up	420
ME0148201	Dehydro-D-arabinono-1,4-lactone	Others	Ketone compounds	C5H6O5	3	0.7	138760-70-0	6.29925e+07	9.03757e+07	6.17102e+07	4.85626e+07	3.17205e+07	2.29645e+07	1.09163	0.0382027	0.110367	2.08313	1.05875	up	421
ME0147103	Cardiospermin	Heterocyclic compounds	Heterocyclic compounds	C11H17NO7	3	0.6299	54525-10-9	1.12158e+08	5.34003e+07	6.40773e+07	4.89319e+07	2.97858e+07	3.31706e+07	1.02646	0.152343	0.261955	2.05236	1.03728	up	422
MEDN1366	3,5-Dihydroxybenzoic acid	Organic acids	Organic acids	C7H6O4	3	0.9256	36438	3.03382e+07	3.38462e+07	2.64567e+07	1.50747e+07	1.23151e+07	1.69684e+07	1.24254	0.0061783	0.0438589	2.04339	1.03096	up	423
ME0052510	Methyl arachidate	FA	Others	C21H42O2	3	0.6618	1120-28-1	1.08535e+07	1.03376e+07	5.94467e+06	3.74794e+06	4.70866e+06	4.87487e+06	1.11227	0.0914396	0.190995	2.03547	1.02536	up	424
ME0103796	N-Nitroethylenediamine	Heterocyclic compounds	Heterocyclic compounds	C2H7N3O2	3	0.7009	58130-90-8	1.07068e+06	1.44686e+06	997081	289295	761053	677979	1.00536	0.0417659	0.116384	2.03354	1.02399	up	425
ME0008532	N-t-butyl-2-(methylyhio)benzamide	Benzene and substituted derivatives	Benzene and substituted derivatives	C12H17NOS	3	0.7447	79054-71-0	7.08764e+06	4.48494e+06	6.15402e+06	2.15037e+06	3.75001e+06	2.86972e+06	1.1253	0.0381764	0.110367	2.02125	1.01525	up	426
MEDN0483	alpha-Ketoisovaleric acid	Organic acids	Organic acids	C5H8O3	3	0.7243	759-05-7	6.46571e+07	5.71951e+07	5.44131e+07	3.31804e+07	3.06355e+07	2.40538e+07	1.24517	0.00207691	0.0302936	2.00599	1.00431	up	427

## Sheet: Sheet2
Index	Compounds	Class I	Class II	Formula	VIP	P-value	FDR	Fold_Change	Log2FC	Type
MEDN1110	1,11-Undecanedicarboxylic acid	Lipids	Free fatty acids	C13H24O4	1.30466	0.0364934	0.107737	1712.51	10.7419	up
ME0118361	2-Carbamoylpyridine-3-carboxylic acid	Organic acids	Organic acids	C7H6N2O3	1.29896	0.079038	0.175302	380.915	8.57333	up
MEDN1006	Uric acid	Nucleotides and derivatives	Nucleotides and derivatives	C5H4N4O3	1.29751	0.00288067	0.0354326	284.128	8.1504	up
ME0143441	4-Oxocyclohexanecarboxylic acid	Others	Lactones	C7H10O3	1.30455	0.00322795	0.0364096	207.934	7.69998	up
ME0143117	3-Propylmalate	Organic acids	Organic acids	C7H12O5	1.25736	0.142559	0.25276	168.137	7.3935	up
ME0005867	7-hydroxy-6-methoxy-2H-1,3-benzodioxole-5-carboxylic acid	Benzene and substituted derivatives	Benzene and substituted derivatives	C9H8O6	1.28125	0.00699345	0.0458573	151.364	7.24188	up
ME0012491	15-OxoEDE	Lipids	Free fatty acids	C20H34O3	1.28719	0.145993	0.256415	149.136	7.22048	up
ME0108426	N-(3-Indolylacetyl)-L-isoleucine	Amino acids and derivatives	Amino acids and derivatives	C16H20N2O3	1.29509	0.0352121	0.105523	131.713	7.04126	up
ME0116568	1,2,3,6-Tetrahydrophthalimide	Alcohol and amines	Amines	C8H9NO2	1.25938	0.208805	0.313628	115.457	6.85121	up
ME0156691	Ser-Cys-Cys	Amino acids and derivatives	Amino acids and derivatives	C9H17N3O5S2	1.28993	0.0583357	0.146388	97.5573	6.60818	up
MEDN0098	Picolinic acid	Organic acids	Organic acids	C6H5NO2	1.27697	0.0016848	0.0285956	96.5182	6.59273	up
ME0124060	Ethyl 2-amino-4-methylthiazole-5-carboxylate	Others	Lactones	C7H10N2O2S	1.27028	0.0609625	0.150751	92.2156	6.52694	up
ME0112210	Isoprenyl alcohol	Alcohol and amines	Alcohols	C5H10O	1.28394	0.0106883	0.0555785	89.1662	6.47842	up
ME0114083	cis-1,2-Cyclohexanediol	Alcohol and amines	Alcohols	C6H12O2	1.27567	0.0214132	0.080278	86.1136	6.42817	up
ME0143559	5-amino-1H-imidazole-4-carboxylic acid	Organic acids	Organic acids	C4H5N3O2	1.27602	0.138554	0.247778	77.6892	6.27964	up
ME0013540	2-Isopropylmaleic acid	Organic acids	Organic acids	C7H10O4	1.2975	0.0541015	0.140288	71.231	6.15443	up
ME0052405	2,2-Dimethylbutyric acid	Organic acids	Organic acids	C6H12O2	1.2406	0.000185124	0.0140569	69.7546	6.12422	up
ME0107980	Val-Phe	Amino acids and derivatives	Amino acids and derivatives	C14H20N2O3	1.27028	0.1112	0.214738	68.2367	6.09248	up
ME0108011	Lys-Lys-Arg	Amino acids and derivatives	Amino acids and derivatives	C18H38N8O4	1.2587	0.134858	0.243501	65.4215	6.03169	up
MEDN1079	FFA(22:6)	Lipids	Free fatty acids	C22H32O2	1.2373	0.100627	0.2035	65.4191	6.03164	up
ME0107265	His-Lys-Lys	Amino acids and derivatives	Amino acids and derivatives	C18H33N7O4	1.29417	0.0773759	0.173046	62.3159	5.96153	up
MEDP1505	5-Methoxytryptophan	Amino acids and derivatives	Amino acids and derivatives	C12H14N2O3	1.29353	0.0487037	0.129637	56.6442	5.82386	up
ME0004100	3-methoxybenzene-1,2-diol	Phenolic acids	Phenolic acids	C7H8O3	1.25224	0.00942979	0.0527455	53.7902	5.74927	up
ME0158833	(+)-Ureidoglycolic acid	Organic acids	Organic acids	C3H6N2O4	1.2986	0.0284699	0.0929254	51.6007	5.68932	up
ME0004055	3-Hydroxymandelic acid	Organic acids	Organic acids	C8H8O4	1.29597	0.00294747	0.0357333	49.2735	5.62274	up
ME0109801	Tentoxin	Alcohol and amines	Polyamines	C22H30N4O4	1.29567	0.0382471	0.110367	49.1166	5.61814	up
ZINC1641021	Hexanal	Others	Aldehyde compounds	C6H12O	1.29899	0.0105901	0.0555785	48.5232	5.6006	up
MEDL00019	Theophylline	Alkaloids	Alkaloids	C7H8N4O2	1.23939	0.0887355	0.187621	47.0049	5.55474	up
MEDN0856	2',4'-Dihydroxyacetophenone	Phenolic acids	Phenolic acids	C8H8O3	1.23634	0.214973	0.318789	45.6137	5.5114	up
MEDN0575	3-Hydroxypicolinic acid	Alkaloids	Pyridine alkaloids	C6H5NO3	1.26561	0.113553	0.21756	44.0592	5.46137	up
ME0055473	(-)-Oleoside 11-methyl ester	Terpenoids	Monoterpenoids	C17H24O11	1.28122	0.00430583	0.0392001	40.4455	5.33791	up
MEDP0205	Carnitine	Alkaloids	Alkaloids	C7H15NO3	1.3036	0.0107168	0.0555785	39.5497	5.30559	up
ME0151832	Isoincensole	Heterocyclic compounds	Heterocyclic compounds	C20H34O2	1.24602	0.0477967	0.128213	38.1558	5.25383	up
MEDN0225	D-Xylose	Others	Saccharides	C5H10O5	1.28906	0.0893145	0.188631	35.9486	5.16786	up
ME0011871	1,2-Dihexanoyl-sn-glycerol	GL	DG	C15H28O5	1.28605	0.0785655	0.174829	35.1866	5.13695	up
ME0147943	2-Cyclohexen-1-one	Others	Ketone compounds	C6H8O	1.28027	0.103047	0.20534	34.6655	5.11543	up
MEDN1360	4-Methyloctanoic acid	Organic acids	Organic acids	C9H18O2	1.28892	0.0774321	0.173046	34.464	5.10702	up
ME0108638	N-Acetyl-L-glutamate 5-semialdehyde	Others	Aldehyde compounds	C7H11NO4	1.24786	0.0236001	0.0842801	34.2592	5.09842	up
ME0154700	Octapentaenoic acid	Organic acids	Organic acids	C8H6O2	1.28926	0.0119847	0.0579675	33.8809	5.0824	up
MEDN0093	3-Hydroxyanthranilic acid	Alkaloids	Phenolic acids	C7H7NO3	1.28907	0.0567673	0.14459	32.4474	5.02003	up
FDATN00542	2-Hydroxy-1,4-naphthoquinone	Benzene and substituted derivatives	Benzene and substituted derivatives	C10H6O3	1.26455	0.000260784	0.0140716	32.403	5.01806	up
ME0120912	5-(Tetradecyloxy)-2-furoic acid	Organic acids	Organic acids	C19H32O4	1.30113	0.00466795	0.0399773	32.0117	5.00053	up
MEDL01915	2-Propylglutaric acid	Organic acids	Organic acids	C8H14O4	1.30542	0.000286407	0.0140716	31.1073	4.95918	up
ME0127920	2,5-Dihydroxycinnamic acid	Organic acids	Organic acids	C9H8O4	1.25217	0.00194452	0.0300125	30.6783	4.93915	up
ME0158235	Trp-Pro-Tyr	Amino acids and derivatives	Amino acids and derivatives	C25H28N4O5	1.27597	0.0116233	0.0571117	29.7537	4.895	up
MEDL02229	Zingerone	Others	Ketone compounds	C11H14O3	1.23763	0.000545173	0.0192045	29.3687	4.87621	up
ME0105770	Asn-Cys	Amino acids and derivatives	Amino acids and derivatives	C7H13N3O4S1	1.304	0.0110344	0.0562874	29.3375	4.87467	up
ME0154553	N-Methylpyridinium	Heterocyclic compounds	Heterocyclic compounds	C6H8N+	1.267	0.0625115	0.153161	27.8923	4.80179	up
ZINC85853371	8-[(1R,2R)-2-hydroxy-1-[(1S,2R)-2-hydroxy-1-(7-methoxy-2-oxochromen-8-yl)-3-methylbut-3-enoxy]-3-methylbut-3-enyl]-7-methoxychromen-2-one	Others	Ketone compounds	C30H30O9	1.30655	0.00113974	0.0248879	27.4442	4.77843	up
ME0121592	5-Methoxy-dl-tryptophan	Amino acids and derivatives	Amino acids and derivatives	C12H14N2O3	1.26997	0.000107782	0.0130469	27.1229	4.76144	up
ME0005948	Acetoxyacetone	Others	Ketone compounds	C5H8O3	1.26175	0.132619	0.240857	27.0024	4.75502	up
MEDL01854	Demethoxycurcumin	Phenolic acids	Phenolic acids	C20H18O5	1.29884	0.00222445	0.0310859	26.488	4.72727	up
ME0161726	7-Mercaptoheptanoate	Organic acids	Organic acids	C7H13O2S-	1.30624	0.0026173	0.0343615	25.9798	4.69932	up
ME0140661	3-Methyl-2-oxovaleric acid	Organic acids	Organic acids	C6H10O3	1.29624	0.0321852	0.099158	25.9477	4.69754	up
ME0053497	Geranylgeranyl diphosphate	Organic acids	Organic acids	C20H36O7P2	1.22568	0.025087	0.0857829	24.3742	4.60729	up
ME0118899	3-(2-Thienyl)acrylic acid	Organic acids	Organic acids	C7H6O2S	1.25902	0.00787801	0.0485717	24.0334	4.58697	up
ME0014394	4-Acetylbutyrate	Organic acids	Organic acids	C6H10O3	1.21341	0.0256689	0.0863269	23.9794	4.58372	up
ME0105268	2-n-Propyl-4-oxopentanoic acid	Organic acids	Organic acids	C8H14O3	1.19355	0.0232736	0.0840886	23.7932	4.57247	up
MEDN1093	(2S)-2-Isopropylmalate	Organic acids	Organic acids	C7H12O5	1.301	0.000871661	0.0226637	23.7531	4.57004	up
ME0126033	dihydro-3-hydroxy-4,4-dimethyl- 2(3H)-Furanone	Others	Ketone compounds	C6H10O3	1.21091	0.018382	0.0731752	22.9549	4.52073	up
ME0013454	2-Ethyl-2-Hydroxybutyric acid	Organic acids	Organic acids	C6H12O3	1.28173	0.00287578	0.0354326	22.935	4.51948	up
ME0141037	4-(1-Aminoethyl)phenol	Phenolic acids	Phenolic acids	C8H11NO	1.24645	0.15099	0.261259	22.533	4.49397	up
ME0140298	(2R,4S)-2,4-diaminopentanoic acid	Organic acids	Organic acids	C5H12N2O2	1.23147	0.000802545	0.0222979	21.8445	4.4492	up
MEDP1660	Bis(2-ethylhexyl) adipate	Others	Lactones	C22H42O4	1.21643	0.000113596	0.0130469	21.8002	4.44627	up
ME0124445	Irisxanthone	Flavonoids	Other Flavonoids	C20H20O11	1.26657	0.0171916	0.0708539	21.589	4.43223	up
ME0141708	1-Cyclohexene-1-carboxylic acid	Organic acids	Organic acids	C7H10O2	1.28356	0.00694639	0.0458573	21.4288	4.42148	up
ME0108268	Methylacetoacetic acid	Others	Lactones	C5H8O3	1.294	0.0182365	0.072907	21.4143	4.4205	up
ME0106261	Cys-Leu-Lys	Amino acids and derivatives	Amino acids and derivatives	C15H30N4O4S1	1.27976	0.0135216	0.0618744	21.0344	4.39468	up
ME0168526	2-Methylcyclohexane-1,3-dione	Others	Ketone compounds	C7H10O2	1.28672	0.0252688	0.0859324	20.9724	4.39042	up
ME0006086	Aspulvinone E	Phenolic acids	Phenolic acids	C17H12O5	1.26987	0.0335635	0.102558	20.666	4.36919	up
MEDN1363	l-Alanyl-l-glutamine	Amino acids and derivatives	Amino acids and derivatives	C8H15N3O4	1.26995	8.37078e-05	0.0130312	20.6641	4.36906	up
MEDN0441	Eudesmic acid	Phenolic acids	Phenolic acids	C10H12O5	1.22519	0.0871476	0.185313	20.5535	4.36131	up
ME0116051	(R)-Mahanine	Alkaloids	Plumerane	C23H25NO2	1.28446	0.0801965	0.176618	20.378	4.34894	up
MADN0513	p-Toluenesulfonic acid	Benzene and substituted derivatives	Benzene and substituted derivatives	C7H8O3S	1.2377	0.0259935	0.086971	20.3483	4.34684	up
MEDP2101	3-Methoxycinnamic acid	Benzene and substituted derivatives	Benzene and substituted derivatives	C10H10O3	1.23746	0.00530191	0.0417665	20.2357	4.33883	up
ME0111156	N,N'-Diacetylhydrazine	Alcohol and amines	Polyamines	C4H8N2O2	1.29275	0.00963575	0.052962	20.2247	4.33804	up
ME0147837	Crotonic acid betaine	Tryptamines,Cholines,Pigments	Cholines	C7H13NO2	1.26753	0.0157136	0.0669386	19.761	4.30459	up
ME0108345	Monoethylglycinexylidide	Amino acids and derivatives	Amino acids and derivatives	C12H18N2O	1.29844	0.0237528	0.0842801	19.7223	4.30176	up
ME0168671	Abietic acid	Terpenoids	Ditepenoids	C20H30O2	1.18625	0.207579	0.312365	19.6401	4.29573	up
ME0108558	N1-Acetylspermidine	Alcohol and amines	Polyamines	C9H21N3O	1.27213	0.069861	0.163068	19.5035	4.28566	up
MEDP0272	5-Hydroxyindoleacetic acid	Alkaloids	Plumerane	C10H9NO3	1.28622	0.00951422	0.0527455	18.8582	4.23712	up
ME0142089	2,5-Piperazinedione	Organic acids	Organic acids	C4H6N2O2	1.19423	0.139556	0.248618	18.6838	4.22371	up
MEDN0722	Orcinol	Phenolic acids	Phenolic acids	C7H8O2	1.26717	0.0970338	0.198425	18.6816	4.22355	up
MEDN1083	Sphingosine 1-phosphate	Lipids	Sphingolipids	C18H38NO5P	1.22661	0.030477	0.0962784	18.3594	4.19845	up
ME0053485	Geranyl acetate	Others	Lactones	C12H20O2	1.12942	0.12053	0.225559	18.3316	4.19626	up
ME0001675	1-Nitronaphthalene-5,6-oxide	Benzene and substituted derivatives	Benzene and substituted derivatives	C10H7NO3	1.23109	0.00214539	0.0303586	18.2839	4.1925	up
ME0141206	Dimethylaminopropionylphenothiazine	Heterocyclic compounds	Heterocyclic compounds	C17H18N2OS	1.25861	0.0036541	0.0377564	18.2748	4.19179	up
ME0106870	Glutaminyl-threonine	Amino acids and derivatives	Amino acids and derivatives	C9H17N3O5	1.21144	0.0364672	0.107737	17.9739	4.16784	up
ME0151835	Isolobinine	Heterocyclic compounds	Heterocyclic compounds	C18H25NO2	1.04571	0.176695	0.288239	17.7125	4.1467	up
ME0146429	Aurachin D	Others	Others	C25H33NO	1.20221	0.120592	0.225559	17.4773	4.12741	up
ME0108267	Methyl acetate	Others	Lactones	C3H6O2	1.25089	0.16352	0.275782	17.3472	4.11663	up
ME0105267	4-Oxatetradecanoic acid	Organic acids	Organic acids	C13H26O3	1.23307	0.0201912	0.0784226	17.191	4.10358	up
ME0159253	Val-Asn	Amino acids and derivatives	Amino acids and derivatives	C9H17N3O4	1.1119	0.0169962	0.070359	17.0937	4.09539	up
MEDP0297	5-Aminopentanoic acid	Organic acids	Organic acids	C5H11NO2	1.29069	0.00550974	0.0422808	17.0322	4.09019	up
MEDN0210	1,5-Anhydrosorbitol	Others	Saccharides	C6H12O5	1.28898	0.0126697	0.0597333	17.0019	4.08762	up
ME0154594	Norbelladine	Alkaloids	Alkaloids	C15H17NO3	1.2773	0.00593684	0.0435513	16.577	4.05111	up
MEDL02176	6-Methylcoumarin	Lignans and Coumarins	Coumarins	C10H8O2	1.01137	0.317144	0.419339	16.1712	4.01536	up
MEDP1083	Oxypurinol	Heterocyclic compounds	Heterocyclic compounds	C5H4N4O2	1.23084	0.0238184	0.0842801	16.1237	4.01111	up
ME0108413	N-Phenethylacetamide	Benzene and substituted derivatives	Benzene and substituted derivatives	C10H13NO	1.12853	0.24178	0.345491	16.079	4.00711	up
MEDN0530	Pimelic acid	Organic acids	Organic acids	C7H12O4	1.29489	0.0205473	0.07926	15.9422	3.99478	up
ME0144244	Acetoxy-10-gingerol	Benzene and substituted derivatives	Benzene and substituted derivatives	C23H36O5	1.17782	0.00110622	0.0248879	15.8101	3.98278	up
ME0111826	1-Kestose	Others	Saccharides	C18H32O16	1.28418	0.00028475	0.0140716	15.5139	3.95549	up
ME0142863	4-Methoxy-1-methyl-2-oxo-1,2-dihydropyridine-3-carboxylic acid	Others	Ketone compounds	C8H9NO4	1.29899	0.000874514	0.0226637	15.304	3.93584	up
ME0158233	Trp-Pro-Thr	Amino acids and derivatives	Amino acids and derivatives	C20H26N4O5	1.0893	0.292632	0.397052	15.2657	3.93222	up
MEDP0552	Alantolactone	Terpenoids	Sesquiterpenoids	C15H20O2	1.10473	0.307763	0.411895	15.2084	3.9268	up
ME0123587	D-Gulono-1,4-lactone	Others	Saccharides	C6H10O6	1.28419	0.0246366	0.0848645	15.0652	3.91315	up
MEDP2098	4-Amino-3-methylphenol	Benzene and substituted derivatives	Benzene and substituted derivatives	C7H9NO	1.13132	0.207028	0.312365	15.0468	3.91139	up
MEDP1674	Val-Val-Val	Amino acids and derivatives	Amino acids and derivatives	C15H29N3O4	1.19382	0.0190776	0.0748273	15.0298	3.90975	up
ME0166541	Isotrichotriol	Alcohol and amines	Alcohols	C15H24O4	1.19951	0.00392451	0.0387675	14.672	3.875	up
ME0118516	2-Ethyl-4-methyloxazole	Heterocyclic compounds	Heterocyclic compounds	C6H9NO	1.23574	0.0227699	0.0831927	14.6501	3.87284	up
ME0114867	Pyruvaldehyde	Others	Aldehyde compounds	C3H4O2	1.21916	0.185419	0.295177	14.5933	3.86724	up
MEDN0294	3-Methylcrotonylglycine	Amino acids and derivatives	Amino acids and derivatives	C7H11NO3	1.24776	0.106169	0.20887	14.5032	3.8583	up
ME0124182	Furaneol	Heterocyclic compounds	Heterocyclic compounds	C6H8O3	1.27654	0.00320426	0.0364096	14.3697	3.84495	up
MEDN0854	Methylglutaric acid	Organic acids	Organic acids	C6H10O4	1.28771	0.0511137	0.134218	14.2896	3.83689	up
MEDP1063	Indole-5-carboxylic acid	Alkaloids	Plumerane	C9H7NO2	1.27475	0.0079788	0.0485717	14.2594	3.83385	up
MEDN0683	2-Naphthol	Phenolic acids	Phenolic acids	C10H8O	1.23864	0.0393044	0.112435	14.1774	3.82552	up
ME0109855	Thr-Arg-Lys	Amino acids and derivatives	Amino acids and derivatives	C16H33N7O5	1.08627	0.121297	0.22556	14.1344	3.82114	up
MEDN1316	Quinoline-4-carboxylic acid	Alkaloids	Quinoline alkaloids	C10H7NO2	1.25735	0.0256457	0.0863269	14.0332	3.81077	up
ME0003448	3-(3,4-dimethoxyphenyl)-N-[2-(3,4-dimethoxyphenyl)ethyl]-2-(sulfooxy)propanimidic acid	Benzene and substituted derivatives	Benzene and substituted derivatives	C21H27NO9S	1.26437	0.030353	0.0962784	13.9535	3.80255	up
MADN0532	L-Aspartyl-L-phenylalanine	Amino acids and derivatives	Amino acids and derivatives	C13H16N2O5	1.08215	0.187773	0.295884	13.8316	3.7899	up
ME0119858	4-(2-Thienyl)-1H-imidazole	Heterocyclic compounds	Heterocyclic compounds	C7H6N2S	1.26356	0.0902242	0.189268	13.3974	3.74388	up
ME0105871	Asp-Phe-Arg	Amino acids and derivatives	Amino acids and derivatives	C19H28N6O6	1.28444	0.0375165	0.109143	13.309	3.73433	up
MEDN1299	1-Aminocyclohexanoic acid	Organic acids	Organic acids	C7H13NO2	1.29713	0.025539	0.0863269	13.0897	3.71036	up
ME0158735	3,6-Dideoxy-Arabino-Hexopyranose	Others	Saccharides	C6H12O4	1.29009	0.0243881	0.0848645	13.0342	3.70423	up
ME0142889	3-Dehydroecdysone	Others	Ketone compounds	C27H42O6	1.05899	0.0637282	0.155125	13.0162	3.70223	up
ME0004651	4-Amino-n-(4-aminophenyl)benzenesulfonamide	Benzene and substituted derivatives	Benzene and substituted derivatives	C12H13N3O2S	1.19725	0.00555121	0.0422808	12.8808	3.68715	up
ME0146361	Asp-Lys	Amino acids and derivatives	Amino acids and derivatives	C10H19N3O5	1.13854	0.0095819	0.0529272	12.8432	3.68294	up
ME0009136	Nodinitib-1	Benzene and substituted derivatives	Benzene and substituted derivatives	C14H13N3O2S	1.24019	0.0493156	0.130229	12.7785	3.67564	up
ME0108503	N,N-Dimethyl-L-histidine	Amino acids and derivatives	Amino acids and derivatives	C8H13N3O2	1.10816	0.170548	0.282531	12.6933	3.66599	up
ME0118496	Dihydro-4,4-dimethyl-2,3-Furandione	Others	Ketone compounds	C6H8O3	1.25008	0.148168	0.258775	12.6465	3.66066	up
ME0104959	Tramiprosate	Organic acids	Organic acids	C3H9NO3S	1.2611	0.0368349	0.108301	12.5854	3.65368	up
ME0151809	Isococculidine	Alkaloids	Alkaloids	C18H23NO2	1.05413	0.143429	0.253102	12.5526	3.64992	up
ME0107255	His-Glu-Lys	Amino acids and derivatives	Amino acids and derivatives	C17H28N6O6	1.29577	0.00478803	0.0399863	12.4916	3.64289	up
MEDP1609	4-(Aminomethyl)benzoic acid	Organic acids	Organic acids	C8H9NO2	1.1647	0.00998101	0.0541702	12.4538	3.63852	up
ME0120729	Bentemazole	Benzene and substituted derivatives	Benzene and substituted derivatives	C11H10N6	1.25193	8.3757e-05	0.0130312	12.4175	3.63431	up
ME0105006	1,3,4-Trihydroxy-5-oxocyclohexane-1-carboxylic acid	Organic acids	Organic acids	C7H10O6	1.23809	0.00795083	0.0485717	12.3352	3.62471	up
ME0118979	Piperonoyl-essigsaure	Organic acids	Organic acids	C10H8O5	1.30239	0.00838469	0.0495659	12.0646	3.59271	up
ME0052401	Dimethyl adipate	Others	Ketone compounds	C8H14O4	1.2712	0.0225849	0.0828409	12.0113	3.58632	up
ME0108314	Met-pro	Amino acids and derivatives	Amino acids and derivatives	C10H18N2O3S	1.27747	0.0356882	0.106268	11.9627	3.58047	up
MEDP1548	Ribonolactone	Others	Saccharides	C5H8O5	1.17306	0.232588	0.336783	11.8364	3.56515	up
ME0118258	2-Amino-5-methyl-4-phenylthiazole	Benzene and substituted derivatives	Benzene and substituted derivatives	C10H10N2S	1.29844	0.00304078	0.0359312	11.7471	3.55424	up
ME0106675	Ethyl N-acetyl-L-tyrosinate	Amino acids and derivatives	Amino acids and derivatives	C13H17NO4	1.20878	0.0868032	0.185002	11.7293	3.55204	up
ME0151725	1-aci-nitro-2-(1H-indol-3-yl)ethane	Alkaloids	Plumerane	C10H10N2O2	1.26625	0.110727	0.214447	11.6806	3.54604	up
MEDL02715	Propionic acid	Organic acids	Organic acids	C3H6O2	1.20054	0.196308	0.302649	11.6672	3.54439	up
ME0147804	Coryneine	Alkaloids	Phenolic acids	C11H18NO2+	1.1115	0.232952	0.336783	11.6149	3.53791	up
ME0114539	beta-D-Glucopyranose, 1-thio-, 1-(4-(methylsulfinyl)-N-(sulfooxy)butanimidate)	Others	Glucosinolates	C11H21NO10S3	1.25297	0.0104853	0.0555785	11.5317	3.52753	up
MEDP1315	Quinoline	Alkaloids	Quinoline alkaloids	C9H7N	1.24955	0.0852864	0.183025	11.3601	3.50591	up
ME0166771	(1R,10R,12S)-4-methoxy-9-azatetracyclo[7.5.2.01,10.02,7]hexadeca-2,4,6-triene-5,12-diol	Alcohol and amines	Alcohols	C16H21NO3	1.26653	0.0878772	0.186651	11.3467	3.5042	up
MEDP2104	3-Aminoquinoline	Heterocyclic compounds	Heterocyclic compounds	C9H8N2	1.23806	0.00111276	0.0248879	11.3436	3.50381	up
MEDN1011	Mannitol	Others	Saccharides	C6H14O6	1.28495	0.0254322	0.086174	11.2861	3.49648	up
ME0104458	2-[(3-Hydroxy-5-methoxybenzoyl)amino]acetic acid	Organic acids	Organic acids	C10H11NO5	1.26239	0.0148808	0.0645741	11.2658	3.49388	up
MEDP0510	Carnitine C2:0	FA	CAR	C9H17NO4	1.21251	0.0029262	0.0357073	11.1157	3.47452	up
ME0108922	Tiglylglycine	Amino acids and derivatives	Amino acids and derivatives	C7H11NO3	1.28696	0.00940079	0.0527455	11.1081	3.47354	up
ME0054480	Lyngbic acid	Lipids	Free fatty acids	C15H28O3	1.01836	0.0807954	0.17672	11.0062	3.46024	up
ZINC14593716	(E)-3-(Methylsulfonyl)-2-propene-1-ol	Others	Others	C4H8O3S	1.29055	0.00247005	0.0331768	10.9726	3.45583	up
ME0142110	Xanthine	Nucleotides and derivatives	Nucleotides and derivatives	C5H4N4O2	1.23218	0.070104	0.163197	10.9179	3.44863	up
ME0114030	Caffeic acid 3-glucoside	Phenolic acids	Phenolic acids	C15H18O9	1.22913	0.0229976	0.0836968	10.8978	3.44596	up
MEDL01737	5-Aminoimidazole ribonucleotide	Nucleotides and derivatives	Nucleotides and derivatives	C8H14N3O7P	1.29158	0.023852	0.0842801	10.6621	3.41443	up
MEDN1317	3,3-Dimethylglutaric acid	Organic acids	Organic acids	C7H12O4	1.28501	0.0151744	0.0652781	10.6254	3.40944	up
ME0106198	Cyclamic acid	Organic acids	Organic acids	C6H13NO3S	1.2647	0.0355316	0.10614	10.5335	3.39691	up
MEDN1312	ortho-Hydroxyphenylacetic acid	Organic acids	Organic acids	C8H8O3	1.28859	0.000207883	0.0140569	10.3536	3.37206	up
ME0127744	(+)-(1R,2R)-1,2-Diphenylethane-1,2-diol	Phenolic acids	Phenolic acids	C14H14O2	1.20347	0.00682617	0.0458573	10.3335	3.36925	up
ME0012365	14(15)-EpETE	Lipids	Free fatty acids	C20H30O3	1.0578	0.205614	0.311891	10.2363	3.35562	up
ME0116533	1,10-Dihydroxy-8-(hydroxymethyl)naphtho[1,2-c]isochromen-6-one	Others	Ketone compounds	C18H12O5	1.22551	0.0233352	0.0840886	10.1839	3.34821	up
ME0049084	(3S,3aS,6R,8aS)-3,8-Dimethyl-5-(propan-2-ylidene)-2,3,4,5,6,8a-hexahydro-1H-3a,6-epoxyazulen-6-ol	Terpenoids	Sesquiterpenoids	C15H22O2	1.26755	0.0363819	0.107737	10.0877	3.33452	up
ME0106097	(±)-Camphoric acid	Organic acids	Organic acids	C10H16O4	1.23165	0.065707	0.157477	10.0814	3.33362	up
ME0106937	Glu-Ala	Amino acids and derivatives	Amino acids and derivatives	C8H14N2O5	1.26829	0.00493013	0.0405487	10.058	3.33027	up
MEDN1480	N-Arachidonoyl-L-Alanine	Amino acids and derivatives	Amino acids and derivatives	C23H37NO3	1.29301	0.0266793	0.0882522	10.0227	3.32519	up
MEDN0212	Butane-1,2,3,4-tetrol	Others	Saccharides	C4H10O4	1.23223	0.020418	0.079088	9.98226	3.31937	up
MEDP1686	1-Pentadecanoyl-glycero-3-phosphoethanolamine	Lipids	LPC	C20H42NO7P	1.23926	0.0180327	0.0725107	9.97694	3.3186	up
MEDN1435	(±)5(6)-DiHETE	Lipids	Free fatty acids	C20H32O4	1.21329	0.111834	0.215413	9.92307	3.31079	up
ME0011652	4-Isopropenylcyclohexene-1-carboxylic acid	Organic acids	Organic acids	C10H14O2	1.00696	0.190724	0.298226	9.91227	3.30922	up
ME0103827	(1S,2R)-2-carbamoylcyclohexane-1-carboxylic acid	Organic acids	Organic acids	C8H13NO3	1.27332	6.89133e-05	0.0130312	9.85439	3.30077	up
ME0156490	S-acetylcysteamine	Alcohol and amines	Amines	C4H9NOS	1.21806	0.017851	0.0722105	9.83899	3.29851	up
ME0052448	Docosahexaenoic acid	Lipids	Free fatty acids	C22H32O2	1.20622	0.198493	0.304258	9.8123	3.29459	up
ME0140278	(4-Hydroxyphenyl)(2-isopropyl-1-benzofuran-3-yl)methanone	Benzene and substituted derivatives	Benzene and substituted derivatives	C18H16O3	1.29308	0.00319739	0.0364096	9.6705	3.27359	up
ME0143315	4-Formyl-2-hydroxybenzoic acid	Benzene and substituted derivatives	Benzene and substituted derivatives	C8H6O4	1.29255	0.0313744	0.0976699	9.59789	3.26272	up
ME0104699	Spermidic acid	Organic acids	Organic acids	C7H13NO4	1.12594	0.257613	0.361627	9.57197	3.25882	up
ME0117152	1-Hydroxyisoquinoline	Alkaloids	Alkaloids	C9H7NO	1.30081	0.00699791	0.0458573	9.55479	3.25622	up
ME0116071	gamma-Nonanolactone	Heterocyclic compounds	Heterocyclic compounds	C9H16O2	1.22869	0.0651006	0.157235	9.50845	3.24921	up
ME0111938	Diacetyl	Others	Ketone compounds	C4H6O2	1.24192	0.113616	0.21756	9.46272	3.24225	up
ME0153756	Met-Gln	Amino acids and derivatives	Amino acids and derivatives	C10H19N3O4S	1.30113	0.0141449	0.0630277	9.43258	3.23765	up
ME0119367	3-acetyl-3-methyldihydrofuran-2(3H)-one	Others	Ketone compounds	C7H10O3	1.19821	0.0343389	0.104245	9.42096	3.23587	up
ME0152397	Leu-Leu-Ile-His-Glu	Amino acids and derivatives	Amino acids and derivatives	C29H49N7O8	1.11096	0.190388	0.298168	9.31953	3.22026	up
ME0154299	N-Arachidonoyl-3-hydroxy-Aminobutyric Acid	Amino acids and derivatives	Amino acids and derivatives	C24H39NO4	1.00187	0.163503	0.275782	9.24849	3.20922	up
ME0109419	Propionic acid, 2-amino-3-ureido-	Organic acids	Organic acids	C4H9N3O3	1.20674	0.00182635	0.0290513	9.20145	3.20186	up
ME0116161	[1-(4-hydroxyphenyl)-3-(5-methoxy-2,2-dimethyl-2H-chromen-6-yl)propoxy]sulfonic acid	Organic acids	Organic acids	C21H24O7S	1.20004	0.00505707	0.0407265	9.16717	3.19648	up
ME0116615	1,3,5-Triazinane-2,4-dione	Others	Ketone compounds	C3H5N3O2	1.29178	0.000171556	0.0139841	9.13841	3.19194	up
ME0002036	2-(Methylamino)benzoic acid	Benzene and substituted derivatives	Benzene and substituted derivatives	C8H9NO2	1.29548	0.0237018	0.0842801	9.06491	3.18029	up
ME0117932	2,4-Dimethyloxazole	Heterocyclic compounds	Heterocyclic compounds	C5H7NO	1.17257	0.126612	0.232661	8.99679	3.16941	up
ME0158958	Val-Cys-Thr	Amino acids and derivatives	Amino acids and derivatives	C12H23N3O5S1	1.26182	0.097947	0.199431	8.96634	3.16452	up
ME0104838	2-Phenylglycine	Amino acids and derivatives	Amino acids and derivatives	C8H9NO2	1.02739	0.195373	0.302205	8.95723	3.16305	up
MEDP0281	1,3-Diaminopropane	Alcohol and amines	Polyamines	C3H10N2	1.27673	0.0343097	0.104245	8.93437	3.15937	up
ME0152165	L-Cladinose	Others	Saccharides	C8H16O4	1.0597	0.0605054	0.150018	8.91653	3.15648	up
ME0111271	4-(2-Pyridylazo)-N,N-dimethylaniline	Alkaloids	Pyridine alkaloids	C13H14N4	1.30082	0.00432524	0.0392001	8.91078	3.15555	up
ME0160307	2-Phenylethanaminium	Benzene and substituted derivatives	Benzene and substituted derivatives	C8H12N+	1.21068	0.0824456	0.178776	8.87802	3.15024	up
ME0013503	2-Hydroxy-3-Methylbutanoic Acid	Organic acids	Organic acids	C5H10O3	1.27208	0.0446999	0.122188	8.79009	3.13588	up
ME0015928	Artesunate	Terpenoids	Sesquiterpenoids	C19H28O8	1.1639	0.0314252	0.0976699	8.71718	3.12386	up
ME0017201	Geranial	Others	Aldehyde compounds	C10H16O	1.13221	0.0671423	0.159484	8.69058	3.11945	up
MEDN0025	3-Hydroxymethylglutaric acid	Amino acids and derivatives	Amino acids and derivatives	C6H10O5	1.29716	0.000683752	0.0208873	8.55301	3.09643	up
ME0145392	Arg-Ile-His	Amino acids and derivatives	Amino acids and derivatives	C18H32N8O4	1.04097	0.198062	0.304143	8.54169	3.09452	up
MEDN1309	3-(Methylthio)propionic acid	Organic acids	Organic acids	C4H8O2S	1.24044	0.0859863	0.184101	8.53623	3.0936	up
ME0000409	Pseudoyohimbine	Alkaloids	Plumerane	C21H26N2O3	1.17575	0.109303	0.21191	8.5249	3.09168	up
ME0153998	Mycinamicin IV	Heterocyclic compounds	Heterocyclic compounds	C37H61NO11	1.11926	0.0939858	0.194321	8.50735	3.08871	up
MEDN1015	Nicotinic acid	Others	Vitamin	C6H5NO2	1.1573	0.0831685	0.180134	8.50539	3.08838	up
ME0002219	2,4-Bis(3-methylbut-2-en-1-yl)benzene-1,3,5-triol	Phenolic acids	Phenolic acids	C16H22O3	1.24732	0.0399485	0.112664	8.45991	3.08064	up
MEDN0240	L-Gulonolactone	Others	Saccharides	C6H10O6	1.08365	0.000693634	0.0208873	8.43958	3.07717	up
ME0058181	1-(9Z-heptadecenoyl)-sn-glycero-3-phosphoethanolamine	GP	PE	C22H44NO7P	1.27553	0.0154042	0.0661139	8.43438	3.07628	up
ME0112870	3-Methyl-2-butenal	Others	Aldehyde compounds	C5H8O	1.30076	0.0096733	0.052962	8.33647	3.05944	up
ME0125027	Methy Indole-3-Acetate	Alkaloids	Plumerane	C11H11NO2	1.25692	0.000104757	0.0130469	8.23871	3.04242	up
ME0143614	5-exo-Hydroxy-1,2-campholide	Heterocyclic compounds	Heterocyclic compounds	C10H16O3	1.26327	0.0140436	0.0628974	8.2193	3.03902	up
ME0133911	5,6,7,8-Tetrahydroxy-2-(3,4,5-trihydroxyphenyl)chromen-4-one	Others	Ketone compounds	C15H10O9	1.26325	0.0767306	0.172465	8.16624	3.02967	up
ME0112958	4-(beta-D-glucosyloxy)benzoic acid	Organic acids	Organic acids	C13H16O8	1.21729	0.00885464	0.0511815	8.16345	3.02918	up
MEDN0334	Mandelic acid	Organic acids	Organic acids	C8H8O3	1.30165	0.00461455	0.0397021	8.1353	3.0242	up
ME0110576	1-(Pyridin-3-ylmethyl)piperidin-4-amine	Alcohol and amines	Amines	C11H17N3	1.19899	0.10469	0.206612	8.11205	3.02007	up
MEDP0053	L-Dopa	Amino acids and derivatives	Amino acids and derivatives	C9H11NO4	1.14342	0.107758	0.210443	8.03949	3.0071	up
ME0114086	cis-3-Hexenal	Others	Aldehyde compounds	C6H10O	1.0788	0.279325	0.385155	8.03578	3.00644	up
ME0111701	4-(3-Azidopropyl)cyclohexane-1,3-dione	Others	Ketone compounds	C9H13N3O2	1.16308	0.00637536	0.044741	7.9852	2.99733	up
ME0109688	Ser-Ser	Amino acids and derivatives	Amino acids and derivatives	C6H12N2O5	1.24015	0.0348119	0.104912	7.92413	2.98625	up
ME0115890	(3E)-4-(1-Methyl-1H-indol-3-YL)but-3-EN-2-one	Others	Ketone compounds	C13H13NO	1.17015	0.00224777	0.0310859	7.86447	2.97535	up
ME0154713	2-Hydroxylaminobenzoic acid	Benzene and substituted derivatives	Benzene and substituted derivatives	C7H7NO3	1.12702	0.166571	0.277916	7.84791	2.97231	up
ME0055246	Napelline	Alkaloids	Terpenoid alkaloids	C22H33NO3	1.25165	0.0462022	0.124833	7.8327	2.96951	up
ME0005060	(4-Hydroxy-3-methoxyphenyl)ethanol	Phenolic acids	Phenolic acids	C9H12O3	1.23607	0.00130881	0.0262748	7.76582	2.95714	up
MADP0532	6-Methylthioguanine	Nucleotides and derivatives	Nucleotides and derivatives	C6H7N5S	1.28754	0.0074187	0.0472721	7.68182	2.94145	up
ME0122299	Propylthiouracil	Heterocyclic compounds	Heterocyclic compounds	C7H10N2OS	1.16056	0.00605181	0.0438536	7.66155	2.93764	up
MEDN0362	LPE(18:1/ 0:0)	Lipids	LPE	C23H46NO7P	1.10495	0.150837	0.261236	7.618	2.92941	up
ME0143503	eicosa-5Z,8Z,14Z-trienoic acid	Lipids	Free fatty acids	C20H34O2	1.0213	0.22632	0.329851	7.59992	2.92598	up
ME0105065	3-Hydroxydecanedioic acid	Organic acids	Organic acids	C10H18O5	1.21584	0.0570041	0.144996	7.55271	2.91699	up
mws3136_N	4-Methoxysalicylic acid	Phenolic acids	Phenolic acids	C8H8O4	1.15763	0.059921	0.149086	7.46508	2.90016	up
ME0108024	Lys-Trp-Lys	Amino acids and derivatives	Amino acids and derivatives	C23H36N6O4	1.26999	0.0136875	0.0622432	7.4401	2.89532	up
ME0014948	6-[(1-carboxypropan-2-yl)oxy]-3,4,5-trihydroxyoxane-2-carboxylic acid	Organic acids	Organic acids	C10H16O9	1.27162	0.0397461	0.112664	7.42816	2.89301	up
ME0118058	4,5-Dihydroxy-10-methyloxecane-2,7-dione	Others	Ketone compounds	C10H16O5	1.25107	0.0933269	0.193817	7.2983	2.86756	up
MEDP1018	5'-Deoxyadenosine	Nucleotides and derivatives	Nucleotides and derivatives	C10H13N5O3	1.22768	0.0715441	0.165518	7.27431	2.86281	up
ME0010743	18-Methyleicosanoic acid	Lipids	Free fatty acids	C21H42O2	1.29746	0.00583516	0.0434033	7.24623	2.85723	up
ME0117994	2,5-Dimethyl-4-ethoxy-3(2H)-furanone	Others	Ketone compounds	C8H12O3	1.20054	0.000824078	0.0222979	7.2236	2.85272	up
ME0141396	13((2R,3S)-3-Pentyloxiranyl)-8Z-tridecenoic acid	Lipids	Free fatty acids	C20H36O3	1.28463	0.0176998	0.0719946	7.17932	2.84385	up
ME0110301	Tyr-Pro	Amino acids and derivatives	Amino acids and derivatives	C14H18N2O4	1.25456	0.0244314	0.0848645	7.17191	2.84236	up
MEDP0052	L-Cysteine	Amino acids and derivatives	Amino acids and derivatives	C3H7NO2S	1.27797	0.048744	0.129637	7.14024	2.83597	up
MEDN0571	3-Methoxybenzenepropanoic acid	Organic acids	Organic acids	C10H12O3	1.26504	0.000602151	0.0204672	7.07063	2.82184	up
ME0119155	3,3-Dimethyloxirane-2-carbaldehyde	Heterocyclic compounds	Heterocyclic compounds	C5H8O2	1.29334	0.0170675	0.070498	7.05458	2.81856	up
ME0126140	2-(1-methyl-1H-imidazol-5-yl)acetic acid	Organic acids	Organic acids	C6H8N2O2	1.24074	0.00023113	0.0140569	6.95282	2.7976	up
ME0108478	Methyl 2-((tert-butoxycarbonyl)amino)-3-hydroxypropanoate	Others	Lactones	C9H17NO5	1.06331	0.00203896	0.0302936	6.90543	2.78773	up
ME0168445	10-Hydroxydecanoic acid	Lipids	Free fatty acids	C10H20O3	1.27871	0.000172273	0.0139841	6.88376	2.7832	up
ME0129993	2-(2,4-dihydroxy-5-methoxyphenyl)-8-[3,4,5-trihydroxy-6-(hydroxymethyl)oxan-2-yl]-3,4-dihydro-2H-1-benzopyran-3,5,7-triol	Benzene and substituted derivatives	Benzene and substituted derivatives	C22H26O12	1.25431	0.00861378	0.050256	6.79926	2.76538	up
ZINC44388420	(2R,3R,4S,5S,6R)-2-[[(1R,1aR,4S,4aS,7R,7aS,7bS)-4-hydroxy-1-(hydroxymethyl)-1,7-dimethyl-2,3,4a,5,6,7,7a,7b-octahydro-1aH-cyclopropa[e]azulen-4-yl]methoxy]-6-(hydroxymethyl)oxane-3,4,5-triol	Alcohol and amines	Alcohols	C21H36O8	1.15865	0.0181476	0.072707	6.78134	2.76157	up
ME0119102	3-(7-hydroxy-6-methoxy-2H-1,3-benzodioxol-5-yl)prop-2-enal	Others	Others	C11H10O5	1.29323	0.0112809	0.0567694	6.77296	2.75979	up
ME0063621	Sphinganine 1-phosphate	Lipids	Sphingolipids	C18H40NO5P	1.26484	0.00703118	0.0458573	6.74776	2.75441	up
ME0015605	Agnuside	Phenolic acids	Phenolic acids	C22H26O11	1.18747	0.000623283	0.0204672	6.72451	2.74943	up
MEDN1368	2,2-Dimethylsuccinic acid	Organic acids	Organic acids	C6H10O4	1.25972	0.0593893	0.148351	6.70439	2.74511	up
ME0161041	L-2,4-diaminobutyrate	Others	Others	C4H11N2O2+	1.14687	0.00347214	0.0372557	6.6784	2.7395	up
ME0013999	3-Carboxy-4-methyl-5-propyl-2-furanpropionic acid	Organic acids	Organic acids	C12H16O5	1.28121	0.0437515	0.120353	6.67164	2.73804	up
ME0009108	Nitrobenzene	Benzene and substituted derivatives	Benzene and substituted derivatives	C6H5NO2	1.27706	0.00858466	0.0502431	6.64858	2.73305	up
ME0120534	4-Hydroxy-6-methyl-2-pyrone	Others	Ketone compounds	C6H6O3	1.11861	0.192345	0.299007	6.55388	2.71235	up
ME0151721	Indicumenone	Others	Ketone compounds	C15H24O3	1.21632	0.0845648	0.182331	6.53123	2.70736	up
ME0115743	11-Hydroxytetrahydrocannabinol	Others	Others	C21H30O3	1.11223	0.225028	0.328481	6.51991	2.70485	up
ME0063834	Tetranor-12(S)-hete	Lipids	Free fatty acids	C16H26O3	1.19453	0.0585185	0.14665	6.50625	2.70183	up
ME0014545	4-O-methylmelleolide	Benzene and substituted derivatives	Benzene and substituted derivatives	C24H30O6	1.04169	0.17514	0.287489	6.46398	2.69242	up
ME0147494	Cinmethylin	Benzene and substituted derivatives	Benzene and substituted derivatives	C18H26O2	1.26011	0.0132995	0.0614451	6.445	2.68818	up
ME0124344	3-Hydroxycotinine	Alkaloids	Pyrrole alkaloids	C10H12N2O2	1.12339	0.0267073	0.0882522	6.44475	2.68812	up
MEDN0658	Hexadecanedioic acid	Lipids	Free fatty acids	C16H30O4	1.0826	0.213262	0.31802	6.44127	2.68735	up
ME0130967	Koparin	Others	Ketone compounds	C16H12O6	1.27872	0.0228899	0.0834677	6.4305	2.68493	up
ME0106770	gamma-Glutamylglutamate	Amino acids and derivatives	Amino acids and derivatives	C10H16N2O7	1.02442	0.0128209	0.0600594	6.35215	2.66724	up
ME0168254	Cafestol acetate	Terpenoids	Ditepenoids	C22H30O4	1.24453	0.00327628	0.0364096	6.3376	2.66394	up
ME0002710	2-Aminoindan	Benzene and substituted derivatives	Benzene and substituted derivatives	C9H11N	1.2752	0.0365854	0.107737	6.25879	2.64588	up
MEDN1248	2,7-Dihydroxy-5-methyl-1-naphthoic acid	Benzene and substituted derivatives	Phenolic acids	C12H10O4	1.2622	0.00365162	0.0377564	6.25817	2.64574	up
ME0140705	(-)-Berbine	Alkaloids	Alkaloids	C17H17N	1.26359	0.0283219	0.0926042	6.22706	2.63855	up
ME0168865	Buspirone	Others	Ketone compounds	C21H31N5O2	1.30266	0.00354149	0.037568	6.21163	2.63497	up
MEDP0655	p-Anisidine	Alcohol and amines	Amines	C7H9NO	1.10709	0.194475	0.301329	6.1142	2.61216	up
ME0106599	epi-Tumonoic acid D	Organic acids	Organic acids	C16H29NO3	1.11422	0.175646	0.28782	6.08868	2.60613	up
ME0106515	Leucylvaline	Amino acids and derivatives	Amino acids and derivatives	C11H22N2O3	1.09368	0.0132722	0.0614451	6.08864	2.60612	up
MEDP0302	Caffeic acid	Phenolic acids	Phenolic acids	C9H8O4	1.19138	0.0243469	0.0848645	6.07005	2.60171	up
MEDP1075	5,6-DHET	Lipids	Free fatty acids	C20H34O4	1.03341	0.290724	0.396291	5.99747	2.58435	up
ME0111967	2,4-Diacetylphloroglucinol	Alcohol and amines	Alcohols	C10H10O5	1.04394	0.143348	0.253102	5.95451	2.57398	up
ME0127212	2-(Methylthio)phenol	Benzene and substituted derivatives	Benzene and substituted derivatives	C7H8OS	1.19107	0.166314	0.277736	5.94414	2.57147	up
ME0060186	PE-NMe2(14:1(9Z)/14:1(9Z))	GP	PE	C35H66NO8P	1.01605	0.152209	0.261955	5.93107	2.56829	up
ME0144208	Abu-Met-OH	Amino acids and derivatives	Amino acids and derivatives	C14H18N2O6S	1.07649	0.00610125	0.0438536	5.91931	2.56543	up
ME0103561	Flavin mononucleotide	Nucleotides and derivatives	Nucleotides and derivatives	C17H21N4O9P	1.13794	0.0017454	0.0290513	5.87776	2.55527	up
MEDL02284	1,3,5-Trihydroxybenzene	Phenolic acids	Phenolic acids	C6H6O3	1.21593	0.016019	0.0675112	5.86827	2.55294	up
ME0105376	7-Aminodesacetoxycephalosporanic acid	Organic acids	Organic acids	C8H10N2O3S	1.26626	0.0535172	0.138966	5.78492	2.5323	up
ME0005838	6-Phosphogluconic acid	Others	Saccharides	C6H13O10P	1.02974	0.162958	0.275333	5.71456	2.51464	up
MEDL02208	Nornicotine	Alkaloids	Pyridine alkaloids	C9H12N2	1.23854	0.0243384	0.0848645	5.6818	2.50635	up
ME0054959	MG(0:0/12:0/0:0)	GL	MG	C15H30O4	1.27554	0.0314929	0.0976699	5.6669	2.50256	up
ME0108512	N-[(3s)-2-Oxotetrahydrofuran-3-Yl]hexanamide	Others	Lactones	C10H17NO3	1.04136	0.0300012	0.096219	5.62802	2.49263	up
ME0053739	1,2,3-Propanetriol, diacetate	GL	DG	C7H12O5	1.25799	0.0547815	0.141119	5.60888	2.48771	up
ME0137633	Chalepensin	Heterocyclic compounds	Heterocyclic compounds	C16H14O3	1.26752	0.000467684	0.0188378	5.59383	2.48384	up
MEDP1593	S-Lactoylglutathione	Organic acids	Organic acids	C13H21N3O8S	1.09439	0.00894646	0.0515526	5.57863	2.47991	up
ME0104824	2-Ketobutyric acid	Organic acids	Organic acids	C4H6O3	1.22657	0.1085	0.21101	5.48917	2.45659	up
ME0121803	6,6'-(1,2-phenylene)bis(1,3,5-triazine-2,4-diamine)	Benzene and substituted derivatives	Benzene and substituted derivatives	C12H12N10	1.28982	0.0059147	0.0435513	5.47967	2.45409	up
ME0115306	D-Sorbitol-6-phosphate	Others	Saccharides	C6H15O9P	1.29355	0.00370081	0.0377564	5.47615	2.45316	up
MEDP0878	N-methyl-L-glutamic Acid	Amino acids and derivatives	Amino acids and derivatives	C6H11NO4	1.20533	0.0385516	0.110903	5.4171	2.43752	up
ME0156152	Protoemetine	Heterocyclic compounds	Heterocyclic compounds	C19H27NO3	1.01616	0.00441785	0.0392768	5.40523	2.43436	up
ME0115351	2-(2-(2-(2-Aminoethoxy)ethoxy)ethoxy)ethanol	Alcohol and amines	Amines	C8H19NO4	1.18817	0.000484313	0.0188378	5.33749	2.41616	up
ME0000478	Vinburnine	Alkaloids	Alkaloids	C19H22N2O	1.29752	0.00984246	0.0537306	5.33596	2.41575	up
ME0112425	3,4,5-trihydroxy-6-[(3-hydroxybutanoyl)oxy]oxane-2-carboxylic acid	Organic acids	Organic acids	C10H16O9	1.1842	0.0140483	0.0628974	5.31344	2.40964	up
ME0118297	2-Aminothiazole-5-carbonitrile	Heterocyclic compounds	Heterocyclic compounds	C4H3N3S	1.23646	0.00721305	0.0463604	5.3066	2.40779	up
ME0149981	Glu-Gln-Phe-Arg	Amino acids and derivatives	Amino acids and derivatives	C25H38N8O8	1.18234	0.0217682	0.0807977	5.29217	2.40386	up
ME0157204	Stearidonoyl glycine	FA	Others	C20H31NO3	1.20886	0.111209	0.214738	5.29114	2.40358	up
MEDL01918	(3Z)-2-Propylpent-3-enoic acid	Organic acids	Organic acids	C8H14O2	1.11989	0.051526	0.134808	5.2607	2.39525	up
ME0123298	Chelidonic acid	Organic acids	Organic acids	C7H4O6	1.28656	0.0129328	0.0603639	5.24702	2.3915	up
ME0113281	6-[2-(Acetyloxymethyl)-4,5,6-trihydroxyoxan-3-yl]oxy-3,4,5-trihydroxyoxane-2-carboxylic acid	Organic acids	Organic acids	C14H22O13	1.28748	0.014508	0.064271	5.22187	2.38457	up
ME0105066	3-Hydroxysuberic acid	Organic acids	Organic acids	C8H14O5	1.25377	0.0213458	0.080278	5.21874	2.3837	up
ME0117354	Tetrazole-5-acetohydrazide	Alcohol and amines	Amines	C3H6N6O	1.01143	0.165049	0.277035	5.20047	2.37864	up
ME0105167	FAPy-adenine	Heterocyclic compounds	Heterocyclic compounds	C5H7N5O	1.27544	0.0386752	0.111087	5.17283	2.37095	up
ME0153120	Lys-Pro-Ser	Amino acids and derivatives	Amino acids and derivatives	C14H26N4O5	1.08332	0.0468621	0.12625	5.16005	2.36739	up
ME0142722	3,6,7,8-Tetrahydroxy-2-naphthoate	Benzene and substituted derivatives	Benzene and substituted derivatives	C11H8O6	1.07616	0.0695901	0.162813	5.13708	2.36095	up
ME0005220	N'-Hydroxy-4-methylbenzenecarboximidamide	Benzene and substituted derivatives	Benzene and substituted derivatives	C8H10N2O	1.26827	0.0365539	0.107737	5.12746	2.35824	up
ME0016257	Butyl linoleate	Others	Lactones	C22H40O2	1.22099	0.0729826	0.167271	5.07585	2.34365	up
ME0002593	2,3,4-Trimethoxyhippuric acid	Benzene and substituted derivatives	Benzene and substituted derivatives	C12H15NO6	1.11632	0.108281	0.210803	5.06892	2.34168	up
MEDP1982	2-Methyl-1-pyrroline	Heterocyclic compounds	Heterocyclic compounds	C5H9N	1.1981	0.0754975	0.171061	5.04255	2.33415	up
ME0149765	Gln-Met-Asp	Amino acids and derivatives	Amino acids and derivatives	C14H24N4O7S1	1.21615	0.0474285	0.127409	5.02225	2.32833	up
ME0103912	(3S,4S)-3-hydroxytetradecane-1,3,4-tricarboxylic acid	Organic acids	Organic acids	C17H30O7	1.21777	0.000836482	0.0223102	4.98873	2.31867	up
ME0013715	3-[(1E,3E)-hepta-1,3-dienyl]hexanedioic acid	Organic acids	Organic acids	C13H20O4	1.2942	0.000352334	0.0160441	4.97529	2.31478	up
MEDN0314	Glutaric acid	Organic acids	Organic acids	C5H8O4	1.16797	0.0551145	0.141119	4.942	2.30509	up
ME0111496	(S)-2-Methyl-1-butanol	Alcohol and amines	Alcohols	C5H12O	1.13196	0.214606	0.318498	4.91299	2.2966	up
ME0131138	3-(3,4-dimethoxyphenyl)-5-hydroxy-7-methoxy-8-methyl-3,4-dihydro-2H-1-benzopyran-4-one	Benzene and substituted derivatives	Benzene and substituted derivatives	C19H20O6	1.12174	0.00206123	0.0302936	4.90413	2.294	up
MEDL01916	Phenol	Phenolic acids	Phenolic acids	C6H6O	1.28195	0.0282376	0.0924906	4.87427	2.28519	up
ME0126762	Thiamine phosphoric acid ester	Organic acids	Organic acids	C12H17N4O4PS	1.20666	0.0019451	0.0300125	4.87329	2.2849	up
MEDP0276	Indole-3-carboxaldehyde	Alkaloids	Plumerane	C9H7NO	1.26363	0.0297058	0.0957872	4.86376	2.28207	up
ME0012868	1-Nonadecanoyl-glycero-3-phosphate	GP	PA	C22H45O7P	1.13107	0.076174	0.172175	4.85763	2.28025	up
pme0376	Naringenin	Flavonoids	Flavanones	C15H12O5	1.08982	0.114836	0.218731	4.80816	2.26548	up
ME0127313	3-Methylthiopropylamine	Heterocyclic compounds	Heterocyclic compounds	C4H11NS	1.13561	0.00165395	0.0284476	4.78826	2.2595	up
ME0147855	Cuauhtemone	Others	Ketone compounds	C15H24O3	1.26649	0.00104016	0.0248879	4.76206	2.25159	up
ME0161517	Dehydrocorticosterone	Others	Ketone compounds	C21H28O4	1.22755	0.0106854	0.0555785	4.7608	2.2512	up
ME0012407	15(S)-Hede	Lipids	Free fatty acids	C20H36O3	1.14133	0.00527637	0.0417665	4.75749	2.2502	up
MEDP0588	Ritalinic acid	Organic acids	Organic acids	C13H17NO2	1.27954	0.00697187	0.0458573	4.74252	2.24566	up
ME0108481	N-(tert-Butoxycarbonyl)-L-leucine	Amino acids and derivatives	Amino acids and derivatives	C11H21NO4	1.24009	0.0002753	0.0140716	4.74104	2.2452	up
ME0125771	4-Ethyl-1-(pyridine-3-ylcarbonyl)thiosemicarbazide	Alcohol and amines	Amines	C9H12N4OS	1.15483	0.119078	0.223436	4.71267	2.23654	up
ME0000791	Hydroxyoctanoic acid	Organic acids	Organic acids	C8H16O3	1.27549	0.00669101	0.0457128	4.55542	2.18758	up
MEDL01987	Sambunigrin	Alkaloids	Alkaloids	C14H17NO6	1.30482	9.06193e-07	0.000897973	4.54583	2.18454	up
MADN0586	2-methyl citric acid	Organic acids	Organic acids	C7H10O7	1.29383	0.00318599	0.0364096	4.48857	2.16625	up
ME0105720	Arginyl-Glutamine	Amino acids and derivatives	Amino acids and derivatives	C11H22N6O4	1.24641	0.0641611	0.155772	4.47002	2.16028	up
ME0010634	Nordihydroguaiaretic acid	Benzene and substituted derivatives	Benzene and substituted derivatives	C18H22O4	1.20365	0.0910166	0.190502	4.46381	2.15828	up
MEDL02395	Xylitol	Others	Saccharides	C5H12O5	1.24882	0.0428693	0.118678	4.40686	2.13975	up
ME0153991	Musk xylene	Benzene and substituted derivatives	Benzene and substituted derivatives	C12H15N3O6	1.27044	0.039919	0.112664	4.40434	2.13893	up
ME0167052	(2-Ethylpyridin-4-yl)(imino)methanesulfinate	Organic acids	Organic acids	C8H10N2O2S	1.00417	0.1383	0.247568	4.34571	2.11959	up
MEDN1403	10-Hydroxy-2-decenoic acid	Lipids	Free fatty acids	C10H18O3	1.09342	0.0279056	0.0915638	4.27181	2.09485	up
ME0141504	16beta-Hydroxy-1'H-5alpha-androstano[3,2-c]pyrazole-17-one	Lipids	Free fatty acids	C20H28N2O2	1.11859	0.113965	0.217781	4.24681	2.08638	up
ME0054852	Acetylacrylic Acid Methyl Ester	FA	Others	C6H8O3	1.26455	0.0252017	0.0859324	4.23658	2.0829	up
ME0151289	Hypoxylone	Benzene and substituted derivatives	Benzene and substituted derivatives	C20H12O5	1.14863	0.173448	0.285815	4.22962	2.08053	up
ME0005118	4-Hydroxyphenylacetaldehyde	Benzene and substituted derivatives	Benzene and substituted derivatives	C8H8O2	1.16986	0.148796	0.259144	4.22089	2.07755	up
ME0108972	o-Cresol	Phenolic acids	Phenolic acids	C7H8O	1.25632	0.00702305	0.0458573	4.19952	2.07023	up
ME0110092	Trp-Ala	Amino acids and derivatives	Amino acids and derivatives	C14H17N3O3	1.25838	0.0520492	0.13572	4.16472	2.05822	up
ME0111688	1,2-Benzoquinone	Benzene and substituted derivatives	Benzene and substituted derivatives	C6H4O2	1.30274	0.00145122	0.0270942	4.16071	2.05683	up
MEDN1337	6-Methyl mercaptopurine	Nucleotides and derivatives	Nucleotides and derivatives	C6H10O6	1.29274	0.017951	0.0723855	4.10347	2.03684	up
MEDN0587	N-Acetylvaline	Amino acids and derivatives	Amino acids and derivatives	C7H13NO3	1.29702	0.00808441	0.0485717	4.09356	2.03336	up
ME0009177	N-Phenyl-2-naphthylamine	Benzene and substituted derivatives	Benzene and substituted derivatives	C16H13N	1.29463	0.0150185	0.0647565	4.09004	2.03212	up
ME0142388	2-Hydroxy-5-methylquinone	Benzene and substituted derivatives	Benzene and substituted derivatives	C7H6O3	1.29198	0.0166708	0.0693194	4.08996	2.03209	up
ME0117389	2-(1-methyl-1H-imidazol-4-yl)acetic acid	Organic acids	Organic acids	C6H8N2O2	1.07494	0.0248061	0.0852909	4.0758	2.02708	up
ME0014265	3-Oxooctadecanoic acid	Organic acids	Organic acids	C18H34O3	1.22037	0.00183613	0.0290513	4.0722	2.02581	up
ME0160699	(2R)-2-hydroxybutanedioate	Organic acids	Organic acids	C4H4O5-2	1.16327	0.108639	0.211061	4.04543	2.01629	up
ME0003441	3,4-Dihydroxyphenylpyruvic acid	Benzene and substituted derivatives	Benzene and substituted derivatives	C9H8O5	1.25493	0.0627515	0.153347	4.04314	2.01548	up
MEDTN02714	4-Methylsalicylic acid	Benzene and substituted derivatives	Benzene and substituted derivatives	C8H8O3	1.25663	0.0450212	0.122708	4.0217	2.0078	up
MEDP0541	δ-Valerolactam	Alcohol and amines	Amines	C5H9NO	1.29871	0.00814032	0.0485717	4.01574	2.00566	up
ME0124420	Indolepyruvate	Organic acids	Organic acids	C11H9NO3	1.23271	0.00201086	0.0302936	3.98405	1.99424	up
ME0159730	Geranyl diphosphate	Organic acids	Organic acids	C10H20O7P2	1.13844	0.00995393	0.0541702	3.97903	1.99242	up
ME0003799	3-Amino-2-naphthoic acid	Alkaloids	Alkaloids	C11H9NO2	1.03403	0.0164797	0.0691405	3.96183	1.98617	up
MEDL02516	L-Homoarginine	Amino acids and derivatives	Amino acids and derivatives	C7H16N4O2	1.08845	0.135532	0.244083	3.91352	1.96847	up
FDATN00566	L-Arabinose	Others	Saccharides	C5H10O5	1.13658	0.146988	0.257286	3.9115	1.96772	up
ME0055351	Nonic acid	Organic acids	Organic acids	C9H16O4	1.18925	0.0157397	0.0669386	3.90184	1.96415	up
MEDN0827	N-acetylornithine	Amino acids and derivatives	Amino acids and derivatives	C7H14N2O3	1.28244	0.0241772	0.0846883	3.88904	1.95941	up
ME0156751	Ser-Gly-Asp	Amino acids and derivatives	Amino acids and derivatives	C9H15N3O7	1.26149	0.030149	0.096219	3.88346	1.95734	up
MEDP0598	2'-Hydroxy-5'-methylacetophenone	Benzene and substituted derivatives	Benzene and substituted derivatives	C9H10O2	1.15832	0.126358	0.232661	3.88206	1.95682	up
MEDL00531	DL-2-Methylglutamic acid	Amino acids and derivatives	Amino acids and derivatives	C6H11NO4	1.30241	0.0054204	0.0422757	3.86673	1.95111	up
ME0014781	5-HPETE	Organic acids	Organic acids	C20H32O4	1.26681	0.000282087	0.0140716	3.8578	1.94778	up
ME0001656	1-Hydroxymethylnaphthalene	Benzene and substituted derivatives	Benzene and substituted derivatives	C11H10O	1.25095	0.0158365	0.0670449	3.85713	1.94753	up
ME0006042	2-Hydroxy-6-pentadecylbenzoic acid	Benzene and substituted derivatives	Benzene and substituted derivatives	C22H36O3	1.20594	0.00128674	0.0261124	3.8505	1.94504	up
ME0148655	Docosanedioic acid	Lipids	Free fatty acids	C22H42O4	1.11965	0.104225	0.206342	3.83215	1.93815	up
ME0003209	2-Methoxybenzoic acid	Phenolic acids	Phenolic acids	C8H8O3	1.27349	0.0124359	0.0594242	3.82684	1.93615	up
MEDN0494	8,15-DiHETE	Lipids	Free fatty acids	C20H32O4	1.18271	0.0765693	0.172465	3.80206	1.92678	up
ME0142251	DL-2-Aminooctanoic acid	Organic acids	Organic acids	C8H17NO2	1.19743	0.0064635	0.0449517	3.79399	1.92371	up
ME0002395	2,6-Naphthalenediol	Benzene and substituted derivatives	Benzene and substituted derivatives	C10H8O2	1.16406	0.101521	0.204687	3.78389	1.91987	up
ME0004324	4-(4-Hydroxyphenyl)-2-butanone	Others	Ketone compounds	C10H12O2	1.28155	0.00409646	0.0388989	3.78196	1.91913	up
MEDL02140	4-Hydroxybenzoic acid	Phenolic acids	Phenolic acids	C7H6O3	1.244	0.0623425	0.153149	3.7757	1.91674	up
ME0121439	5-Ethyl-5-(propan-2-yl)imidazolidine-2,4-dione	Others	Ketone compounds	C8H14N2O2	1.11371	0.153946	0.26385	3.76123	1.91121	up
MEDL01943	Dimethylmalonic acid	Organic acids	Organic acids	C5H8O4	1.25889	0.0605942	0.150039	3.75039	1.90704	up
ME0107829	Trileucine	Amino acids and derivatives	Amino acids and derivatives	C18H35N3O4	1.20667	0.0792701	0.175352	3.73747	1.90206	up
MEDP0291	3,7-Dimethyluric acid	Amino acids and derivatives	Amino acids and derivatives	C7H8N4O3	1.19438	0.00303611	0.0359312	3.7366	1.90173	up
ME0001333	(1e)-1,3-Bis(4-nitrophenyl)triaz-1-ene	Benzene and substituted derivatives	Benzene and substituted derivatives	C12H9N5O4	1.20254	0.00177474	0.0290513	3.71594	1.89373	up
ME0133249	3'-Prenylapigenin 7-[rhamnosyl-(1->6)-glucoside]	Flavonoids	Flavones	C32H38O14	1.19544	0.0944728	0.194681	3.71414	1.89303	up
ME0130875	2-Methoxycinnamaldehyde	Phenolic acids	Phenolic acids	C10H10O2	1.10843	0.039551	0.112577	3.65174	1.86858	up
MEDN0333	Malonic acid	Organic acids	Organic acids	C3H4O4	1.2841	0.000982936	0.0244686	3.65036	1.86804	up
ME0005125	4-Hydroxypropranolol	Benzene and substituted derivatives	Benzene and substituted derivatives	C16H21NO3	1.03668	0.216496	0.320031	3.64939	1.86765	up
ME0169269	Histidinol	Alkaloids	Alkaloids	C6H11N3O	1.1288	0.151326	0.261598	3.64833	1.86724	up
MADN0517	Thioisonicotinamide	Others	Others	C6H6N2S	1.21077	0.00416403	0.0388989	3.59235	1.84493	up
MEDN0151	Adenine	Nucleotides and derivatives	Nucleotides and derivatives	C5H5N5	1.23206	0.0576575	0.145468	3.59053	1.8442	up
ME0141793	1-Naphthylacetylspermine	Benzene and substituted derivatives	Benzene and substituted derivatives	C22H34N4O	1.11881	0.0147518	0.0644392	3.57775	1.83905	up
ME0159350	Viguiestenin	Terpenoids	Sesquiterpenoids	C21H28O7	1.03172	0.115449	0.219101	3.55402	1.82945	up
ME0126336	Pyridoxamine phosphate	Organic acids	Organic acids	C8H13N2O5P	1.18679	0.0646456	0.156541	3.54563	1.82604	up
ME0117976	2,5-Dihydro-2,4,5-trimethylthiazole	Heterocyclic compounds	Heterocyclic compounds	C6H11NS	1.27464	0.0116242	0.0571117	3.51763	1.8146	up
ME0107410	Hydroxyprolyl-Valine	Amino acids and derivatives	Amino acids and derivatives	C10H18N2O4	1.02031	0.0817546	0.177897	3.513	1.8127	up
MEDP1646	Bis(3-aminopropyl)amine	Alcohol and amines	Amines	C6H17N3	1.15501	0.00455726	0.0395217	3.51015	1.81153	up
ME0005652	1,3-Benzenediol, 5-ethenyl-	Phenolic acids	Phenolic acids	C8H8O2	1.22468	0.0156827	0.0669386	3.50927	1.81117	up
MEDL00853	Oxfenicine	Amino acids and derivatives	Amino acids and derivatives	C8H9NO3	1.17742	0.0061416	0.0438536	3.49099	1.80364	up
ME0126007	Oxolinic acid	Organic acids	Organic acids	C13H11NO5	1.28951	0.0047975	0.0399863	3.46401	1.79244	up
ME0006705	Danthron	Quinones	Anthraquinone	C14H8O4	1.1369	0.0146042	0.0643659	3.45613	1.78916	up
ME0112074	2-Aminoacetophenone	Others	Ketone compounds	C8H9NO	1.22796	0.0506568	0.133206	3.42471	1.77598	up
MEDN0428	Succinyladenosine	Nucleotides and derivatives	Nucleotides and derivatives	C14H17N5O8	1.27396	0.000604442	0.0204672	3.40045	1.76573	up
ME0127311	3-Methylcyclohexanethiol	Others	Others	C7H14S	1.23548	0.0574319	0.145461	3.3809	1.75741	up
ME0143424	4-Nitrotoluene	Benzene and substituted derivatives	Benzene and substituted derivatives	C7H7NO2	1.30063	0.00342603	0.0370833	3.37755	1.75598	up
MEDN1181	5-Hydroxyindoleacetaldehyde	Alkaloids	Plumerane	C10H9NO2	1.17026	0.00921486	0.0526249	3.37731	1.75587	up
ME0009986	Trimidox	Phenolic acids	Phenolic acids	C7H8N2O4	1.09773	0.0135986	0.0620747	3.36326	1.74986	up
ME0010243	2,3,4,6-tetrahydroxy-5H-benzo[7]annulen-5-one	Benzene and substituted derivatives	Benzene and substituted derivatives	C11H8O5	1.13255	0.00565652	0.0422808	3.35332	1.74559	up
ME0053732	2,3-Dihydroxypropyl 2-[(octadec-9-enoyl)amino]ethyl hydrogen phosphate	Lipids	Free fatty acids	C23H46NO7P	1.23828	0.0720535	0.166079	3.33914	1.73948	up
ME0118741	2-Methyl-4-phenylazophenylamine	Heterocyclic compounds	Heterocyclic compounds	C13H13N3	1.27613	0.020842	0.0794123	3.32099	1.73162	up
ME0106264	Cys-Phe	Amino acids and derivatives	Amino acids and derivatives	C12H16N2O3S1	1.28785	0.0137199	0.0622432	3.31267	1.728	up
ME0160641	DIBOA-glucoside	Benzene and substituted derivatives	Benzene and substituted derivatives	C14H17NO9	1.12339	0.0206493	0.0794088	3.30306	1.7238	up
ME0114930	(Z)-N-[(4-hydroxyphenyl)methyl]ethoxycarbothioamide 4'-(tri-acetylrhamnoside)	Alcohol and amines	Amines	C22H29NO9S	1.22407	0.0571382	0.145139	3.18903	1.67312	up
ME0011607	(R)-dihydrolipoic acid	Organic acids	Organic acids	C8H16O2S2	1.17163	0.0656103	0.157448	3.17295	1.66582	up
ME0013113	2,3-dinor Thromboxane B1	FA	Others	C18H32O6	1.05456	0.0852426	0.183025	3.1555	1.65787	up
ME0110060	Trp-Gln-Val	Amino acids and derivatives	Amino acids and derivatives	C21H29N5O5	1.28054	0.0042457	0.0390479	3.14598	1.65351	up
ME0111964	2,4,6-Trimethoxypyrimidine	Heterocyclic compounds	Heterocyclic compounds	C7H10N2O3	1.19216	0.0528669	0.13766	3.13432	1.64815	up
MEDP1981	2,8-Quinolinediol	Heterocyclic compounds	Heterocyclic compounds	C9H7NO2	1.23955	0.00592682	0.0435513	3.08605	1.62576	up
ME0157521	thio-Miltefosine	GP	PC	C21H46NO3PS	1.00949	0.184238	0.294496	3.08477	1.62516	up
ME0008439	N-(p-Tolyl)-1-naphthylamine	Benzene and substituted derivatives	Benzene and substituted derivatives	C17H15N	1.16026	0.0245967	0.0848645	3.07243	1.61938	up
MEDP0215	Quinine	Alkaloids	Quinoline alkaloids	C20H24N2O2	1.0346	0.018559	0.0732645	3.06592	1.61632	up
ME0124422	Indole-5,6-quinone	Alkaloids	Plumerane	C8H5NO2	1.18034	0.0070493	0.0458573	3.03453	1.60147	up
ME0052453	Methyl behenate	FA	Others	C23H46O2	1.22151	0.0823922	0.178776	3.01377	1.59157	up
MEDP1662	NE,NE,NE-TRIMETHYLLYSINE	Amino acids and derivatives	Amino acids and derivatives	C9H20N2O2	1.10251	0.0208392	0.0794123	3.0097	1.58962	up
ME0142013	2,3-Dihydroxyindole	Alkaloids	Plumerane	C8H7NO2	1.25503	0.000754436	0.0220083	2.99734	1.58368	up
ME0107757	Leu-Thr-Ala	Amino acids and derivatives	Amino acids and derivatives	C13H25N3O5	1.15612	0.014907	0.0645741	2.98126	1.57592	up
ME0165411	3-Oxo-24-ethyl-26-al-cholest-4-ene	Others	Aldehyde compounds	C29H46O2	1.03287	0.115795	0.219481	2.95374	1.56254	up
MEDN0070	Sarcosine	Amino acids and derivatives	Amino acids and derivatives	C3H7NO2	1.18181	0.116267	0.219771	2.9503	1.56086	up
ME0104829	Alpha-Ketooctanoic acid	Organic acids	Organic acids	C8H14O3	1.22808	0.0173274	0.0710996	2.92949	1.55065	up
ME0152476	Leu-Ser-Ala	Amino acids and derivatives	Amino acids and derivatives	C12H23N3O5	1.01764	0.0387967	0.111265	2.89611	1.53412	up
ME0054900	Methyl linolenate	Lipids	Free fatty acids	C19H32O2	1.18017	0.0304281	0.0962784	2.88698	1.52956	up
MEDP0528	Mesalazine	Organic acids	Organic acids	C7H7NO3	1.1579	0.00503222	0.0407265	2.87724	1.52469	up
ME0122042	6-Butyltetrahydro-2H-pyran-2-one	Others	Ketone compounds	C9H16O2	1.10907	0.0730185	0.167271	2.86066	1.51635	up
ME0107533	Iminoerythrose 4-phosphate	Organic acids	Organic acids	C4H10NO6P	1.27229	0.0214902	0.0804053	2.8386	1.50518	up
ME0004117	4-(3-Methylphenyl)benzaldehyde	Benzene and substituted derivatives	Benzene and substituted derivatives	C14H12O	1.03101	0.0210167	0.0797525	2.81424	1.49275	up
ME0117841	2,3-Dihydrobenzo[h][1,6]naphthyridin-4(1h)-One	Benzene and substituted derivatives	Benzene and substituted derivatives	C12H10N2O	1.10171	0.0667373	0.158927	2.8018	1.48636	up
MADP0567	Zebularine	Nucleotides and derivatives	Nucleotides and derivatives	C9H12N2O5	1.08443	0.0682098	0.160625	2.76124	1.46532	up
MEDP0071	Glycyl-L-leucine	Amino acids and derivatives	Amino acids and derivatives	C8H16N2O3	1.22353	0.0408791	0.114425	2.75866	1.46397	up
ME0012704	18-Hydroxy-5Z,8Z,11Z,14Z-eicosatetraenoic acid	Lipids	Free fatty acids	C20H32O3	1.21526	0.00774527	0.048277	2.7504	1.45964	up
MEDN1087	UDP-D-galactose	Others	Saccharides	C15H24N2O17P2	1.10693	0.0725459	0.166802	2.71383	1.44033	up
MEDN1736	4-Hydroxyphthalic acid	Benzene and substituted derivatives	Phenolic acids	C8H6O5	1.28826	0.0122422	0.0587564	2.71227	1.4395	up
MEDN0163	Hypoxanthine	Nucleotides and derivatives	Nucleotides and derivatives	C5H4N4O	1.2014	0.00606291	0.0438536	2.71071	1.43867	up
ME0111333	Triethanolamine	Alcohol and amines	Amines	C6H15NO3	1.28775	0.00717256	0.0463362	2.7036	1.43488	up
MEDL01937	2,3-Butanediol	Others	Alcohol compounds	C4H10O2	1.26962	0.0266591	0.0882522	2.68246	1.42356	up
ME0105021	3-hydroxy-2-methyl-2-[(sulfooxy)methyl]propanoic acid	Organic acids	Organic acids	C5H10O7S	1.22474	0.0240489	0.0846883	2.66897	1.41629	up
ME0002527	2-{[2-(4-Aminophenyl)ethyl]amino}ethan-1-ol	Benzene and substituted derivatives	Benzene and substituted derivatives	C10H16N2O	1.19163	0.00608861	0.0438536	2.6439	1.40267	up
MEDP0638	1-(9Z-hexadecenoyl)-glycero-3-phosphoethanolamine	GP	LPE	C21H42NO7P	1.1898	0.0749882	0.170735	2.63914	1.40007	up
ME0116671	1,3-Dimethyluracil	Heterocyclic compounds	Heterocyclic compounds	C6H8N2O2	1.14959	0.0110248	0.0562874	2.61001	1.38406	up
MEDN0560	Marmesin	Lignans and Coumarins	Coumarins	C14H14O4	1.17758	0.106839	0.209223	2.60396	1.38071	up
MEDP1665	Carnitine C3:0	FA	CAR	C10H19NO4	1.04949	0.107021	0.209223	2.56522	1.35908	up
ME0137959	Dihydrodaidzein	Flavonoids	Isoflavones	C15H12O4	1.04657	0.0300311	0.096219	2.56106	1.35674	up
ME0112690	3,4,5-Trihydroxy-6-phenoxyoxane-2-carboxylic acid	Organic acids	Organic acids	C12H14O7	1.18066	0.0622582	0.153144	2.53556	1.3423	up
ME0118910	2-Thiophenemethanol	Heterocyclic compounds	Heterocyclic compounds	C5H6OS	1.07494	0.0316141	0.0978832	2.53454	1.34173	up
MEDN1315	4-Hydroxy-3-methylbenzoic acid	Benzene and substituted derivatives	Benzene and substituted derivatives	C8H8O3	1.19163	0.00611645	0.0438536	2.51403	1.33	up
MEDL00496	Maleamic acid	Alcohol and amines	Amines	C4H5NO3	1.24446	0.0377561	0.109628	2.50636	1.32559	up
ME0007831	2-Ethyl-5-carboxypentyl phthalate	Benzene and substituted derivatives	Benzene and substituted derivatives	C16H20O6	1.29512	0.00457241	0.0395217	2.49561	1.31939	up
ME0011865	1,2-Didecanoyl-sn-glycero-3-phosphocholine	GP	PC	C28H56NO8P	1.16902	0.00653546	0.0449517	2.48832	1.31517	up
MEDTN02436	(S)-Azetidine-2-carboxylic acid	Alkaloids	Alkaloids	C4H7NO2	1.15468	0.008106	0.0485717	2.47649	1.3083	up
ME0120216	4-amino-5-propyl-4H-1,2,4-triazole-3-thiol	Heterocyclic compounds	Heterocyclic compounds	C5H10N4S	1.15072	0.00759118	0.0478809	2.45622	1.29644	up
ME0142532	2-Oxo-10-methylthiodecanoic acid	Organic acids	Organic acids	C11H20O3S	1.04492	0.0490244	0.130197	2.44547	1.29011	up
MEDL02023	Asparagine	Amino acids and derivatives	Amino acids and derivatives	C4H8N2O3	1.24116	0.0433064	0.119429	2.44379	1.28912	up
ME0114597	HMBOA-Glc	Alkaloids	Alkaloids	C15H19NO9	1.09243	0.03111	0.0974637	2.41995	1.27498	up
MEDP0135	Inositol	Alcohol and amines	Alcohols	C6H12O6	1.22422	0.0663111	0.158518	2.41666	1.27302	up
MEDN0654	3-Cresotinic acid	Phenolic acids	Phenolic acids	C8H8O3	1.29145	0.0109037	0.0562874	2.4084	1.26808	up
MEDN1528	Cyclohexaneacetic acid	Organic acids	Organic acids	C8H14O2	1.18257	0.0654756	0.157327	2.40585	1.26654	up
MEDL00971	L-Aspartic acid	Amino acids and derivatives	Amino acids and derivatives	C4H7NO4	1.16404	0.0065003	0.0449517	2.3874	1.25544	up
MEDL02763	3-Hydroxybenzyl alcohol	Phenolic acids	Phenolic acids	C7H8O2	1.29893	0.00315293	0.0364096	2.36505	1.24187	up
ME0146630	Beta-alanine betaine	Amino acids and derivatives	Amino acids and derivatives	C6H13NO2	1.26363	0.000781017	0.0222979	2.34943	1.23231	up
ME0143951	2-Amino-4-oxo-4,7-dihydro-3H-pyrrolo[2,3-D]pyrimidine-5-carbonitrile	Heterocyclic compounds	Heterocyclic compounds	C7H5N5O	1.03305	0.101859	0.204803	2.31014	1.20798	up
ME0143955	7-Deoxygardoside metyl ester tetraacetate	Others	Lactones	C25H32O13	1.09002	0.0308815	0.0970637	2.30786	1.20655	up
ME0167820	(L-Prolyl)adenylate	Nucleotides and derivatives	Nucleotides and derivatives	C15H21N6O8P	1.18193	0.0235634	0.0842801	2.29697	1.19973	up
ME0003258	2-Methylbenzyl alcohol	Benzene and substituted derivatives	Benzene and substituted derivatives	C8H10O	1.20195	0.0148234	0.064511	2.28488	1.19212	up
ME0108965	O,O-Dimethyl dithiophosphate	Others	Lactones	C2H7O2PS2	1.0335	0.102429	0.204967	2.26643	1.18042	up
ME0142337	Streptamine	Alcohol and amines	Amines	C6H14N2O4	1.27237	0.0149543	0.0646288	2.26376	1.17872	up
MEDP0295	4-Acetamidobutanoic acid	Organic acids	Organic acids	C6H11NO3	1.0152	0.0777244	0.173371	2.24574	1.16719	up
ME0114815	Melilotoside	Benzene and substituted derivatives	Benzene and substituted derivatives	C15H18O8	1.19313	0.00497262	0.0407188	2.24314	1.16552	up
MEDP0395	Pipecolic acid	Alkaloids	Alkaloids	C6H11NO2	1.28029	0.00186534	0.0292655	2.23137	1.15793	up
ME0151700	3-(1H-imidazol-5-yl)-2-oxopropanoic acid	Organic acids	Organic acids	C6H6N2O3	1.23885	0.0312325	0.0976699	2.22382	1.15304	up
ME0005105	4-Hydroxyisophthalic acid	Benzene and substituted derivatives	Phenolic acids	C8H6O5	1.23988	0.046678	0.125936	2.21896	1.14988	up
ME0001178	1-(4-Hydroxyphenyl)ethane-1,2-diol	Phenolic acids	Phenolic acids	C8H10O3	1.27627	0.017523	0.0715875	2.21365	1.14642	up
ME0108151	Met-Glu	Amino acids and derivatives	Amino acids and derivatives	C10H18N2O5S	1.20542	0.0743406	0.169675	2.21277	1.14585	up
ME0104828	2-Ketohexanoic acid	Organic acids	Organic acids	C6H10O3	1.08005	0.154183	0.26385	2.19485	1.13412	up
ME0151872	3H-isoindol-1-yl (3S,4S,5R)-3,4,5-trihydroxy-5-(hydroxymethyl)tetrahydrofuran-2-carboxylate	Alkaloids	Plumerane	C14H15NO7	1.23178	0.0302052	0.0962341	2.16896	1.117	up
ME0107257	His-His-Lys	Amino acids and derivatives	Amino acids and derivatives	C18H28N8O4	1.14087	0.0104185	0.0555785	2.14842	1.10328	up
MEDN1112	16-Hydroxyhexadecanoic acid	Lipids	Free fatty acids	C16H32O3	1.14801	0.0321766	0.099158	2.14238	1.09921	up
MEDN1666	N-Acetyglutamic acid	Amino acids and derivatives	Amino acids and derivatives	C7H11NO5	1.24082	0.0249851	0.0855912	2.13273	1.0927	up
ME0169554	Nipecotic acid	Organic acids	Organic acids	C6H11NO2	1.28729	0.00312786	0.0364096	2.11905	1.08342	up
ME0144338	Actinodaphnine	Alkaloids	Aporphine alkaloids	C18H17NO4	1.24278	0.0128354	0.0600594	2.10399	1.07313	up
ME0147478	Cicutoxin	Alcohol and amines	Alcohols	C17H22O2	1.28557	0.00722596	0.0463604	2.09713	1.06842	up
MEDN0807	FFA(14:0)	Lipids	Free fatty acids	C14H28O2	1.00511	0.108116	0.210745	2.09633	1.06787	up
ME0147068	Capillanol	Alcohol and amines	Alcohols	C12H14O	1.07659	0.0375305	0.109143	2.09086	1.0641	up
MEDN1563	Monomethyl fumarate	Others	Lactones	C5H6O4	1.21743	0.00529382	0.0417665	2.08937	1.06307	up
ME0148201	Dehydro-D-arabinono-1,4-lactone	Others	Ketone compounds	C5H6O5	1.09163	0.0382027	0.110367	2.08313	1.05875	up
ME0121494	2-Methyl-3-hydroxy-5-formylpyridine-4-carboxylate	Organic acids	Organic acids	C8H7NO4	1.25169	0.0184904	0.0732645	2.07096	1.0503	up
ME0147103	Cardiospermin	Heterocyclic compounds	Heterocyclic compounds	C11H17NO7	1.02646	0.152343	0.261955	2.05236	1.03728	up
MEDN1366	3,5-Dihydroxybenzoic acid	Organic acids	Organic acids	C7H6O4	1.24254	0.0061783	0.0438589	2.04339	1.03096	up
ME0052510	Methyl arachidate	FA	Others	C21H42O2	1.11227	0.0914396	0.190995	2.03547	1.02536	up
ME0103796	N-Nitroethylenediamine	Heterocyclic compounds	Heterocyclic compounds	C2H7N3O2	1.00536	0.0417659	0.116384	2.03354	1.02399	up
ME0158592	Tyr-Pro-Thr	Amino acids and derivatives	Amino acids and derivatives	C18H25N3O6	1.17645	0.0114998	0.0571117	2.02792	1.02	up
ME0008532	N-t-butyl-2-(methylyhio)benzamide	Benzene and substituted derivatives	Benzene and substituted derivatives	C12H17NOS	1.1253	0.0381764	0.110367	2.02125	1.01525	up
MEDN0483	alpha-Ketoisovaleric acid	Organic acids	Organic acids	C5H8O3	1.24517	0.00207691	0.0302936	2.00599	1.00431	up
