# Supplementary material for: Morphological Characterization and Metabolomic Analysis of the Inhibitory Effects of Pleurotus ostreatus Mycelium on Triticum aestivum L. Growth and Development
Source: Plants (Basel). 2026 Apr 16;15(8):1232. doi: 10.3390/plants15081232 (PMC13119485; doi:10.3390/plants15081232)
Supplement: Supplementary file 1 [file plants-15-01232-s001.zip › plants-4218979-supplementary/Supplementary Files/Table S4.xlsx]

## Sheet: Sheet1
Index	Compounds	Class I	Class II	Formula	Level	score	CAS	SP-1	SP-2	SP-3	S-CK-1	S-CK-2	S-CK-3	VIP	P-value	FDR	Fold_Change	Log2FC	Type
ME0140589	3-Hydroxybutyric acid	Organic acids	Organic acids	C4H8O3	2	0.7832	625-72-9	5.39548e+07	4.13398e+07	3.62571e+07	8.06899e+07	8.06755e+07	1.02063e+08	1.21338	0.00952074	0.0527455	0.499382	-1.00178	down
MEDN0469	Citraconic acid	Organic acids	Organic acids	C5H6O4	3	0.8346	498-23-7	1.81918e+08	1.31709e+08	1.05821e+08	2.49277e+08	2.70565e+08	3.28445e+08	1.17395	0.0118345	0.0576896	0.494466	-1.01606	down
MEDL00462	6-Hydroxyhexanoic acid	Organic acids	Organic acids	C6H12O3	3	0.7173	1191-25-9	6.71709e+06	4.26991e+06	3.85821e+06	1.1309e+07	9.037e+06	9.69954e+06	1.1716	0.0124772	0.059426	0.49409	-1.01715	down
ME0123516	Dehydroascorbic acid	Others	Vitamin	C6H6O6	3	0.6623	490-83-5	1.66099e+07	2.04538e+07	1.55075e+07	3.34946e+07	3.96351e+07	3.35838e+07	1.25821	0.00276837	0.0349226	0.492639	-1.0214	down
MEDL01847	Armexifolin	Terpenoids	Sesquiterpenoids	C15H18O4	3	0.6608	64929-15-3	2.88731e+06	2.54064e+06	2.73604e+06	5.66478e+06	4.57699e+06	6.95443e+06	1.23426	0.0457247	0.124262	0.474755	-1.07474	down
ME0105409	Acetic acid	Organic acids	Organic acids	C2H4O2	2	0.7863	64-19-7	1.17542e+07	2.31414e+07	1.13772e+07	2.41967e+07	2.84916e+07	4.51918e+07	1.03073	0.0973078	0.198768	0.472749	-1.08085	down
ME0009780	Sulfacarbamide	Benzene and substituted derivatives	Benzene and substituted derivatives	C7H9N3O3S	3	0.5363	547-44-4	5.60689e+06	4.26757e+06	1.99778e+06	7.60497e+06	1.01993e+07	7.32761e+06	1.02877	0.0348419	0.104912	0.472398	-1.08193	down
ME0107162	Glycylglycine	Amino acids and derivatives	Amino acids and derivatives	C4H8N2O3	3	0.6566	556-50-3	3.77105e+07	2.1127e+07	2.24967e+07	5.57785e+07	6.36901e+07	5.32398e+07	1.17756	0.013216	0.0614451	0.470934	-1.0864	down
ME0142293	2D-5-O-methyl-2,3,5/4,6-pentahydroxycyclohexanone	Others	Ketone compounds	C7H12O6	3	0.826	-	3.34923e+07	3.34888e+07	3.76032e+07	6.97772e+07	7.43806e+07	7.83481e+07	1.29409	0.000656791	0.0207835	0.47003	-1.08918	down
ME0123058	Benzimidazole	Benzene and substituted derivatives	Benzene and substituted derivatives	C7H6N2	2	0.7661	51-17-2	4.67678e+06	6.24536e+06	5.30258e+06	7.86127e+06	1.33227e+07	1.37014e+07	1.14855	0.073629	0.168462	0.465087	-1.10443	down
ME0011234	4-Trimethylammoniobutanoate	Organic acids	Organic acids	C7H16NO2+	2	0.8584	10329-41-6	5.10584e+07	3.69871e+07	4.60915e+07	1.13892e+08	9.00371e+07	8.50113e+07	1.23928	0.0156568	0.0669386	0.464237	-1.10707	down
ME0113507	6-[4-(2-{[3-(3,4-dimethoxyphenyl)-1-hydroxyprop-2-en-1-ylidene]amino}ethyl)-2-methoxyphenoxy]-3,4,5-trihydroxyoxane-2-carboxylic acid	Benzene and substituted derivatives	Benzene and substituted derivatives	C26H31NO11	3	0.561	-	4.29597e+06	6.12252e+06	5.78262e+06	1.36021e+07	1.08083e+07	1.0567e+07	1.23245	0.00964637	0.052962	0.463188	-1.11033	down
ME0165186	2-azaniumylprop-2-enoate	Others	Lactones	C3H5NO2	3	0.7299	-	4.58608e+06	5.85584e+06	4.29822e+06	1.03678e+07	1.13512e+07	1.04033e+07	1.26761	0.00105022	0.0248879	0.458874	-1.12383	down
ME0154786	O-ureido-D-serine	Amino acids and derivatives	Amino acids and derivatives	C4H9N3O4	3	0.7312	53459-31-7	2.08564e+06	2.96382e+06	2.78277e+06	6.18676e+06	4.05868e+06	6.92298e+06	1.16357	0.0575766	0.145461	0.4562	-1.13226	down
ME0113887	alpha,beta-Trehalose	Others	Saccharides	C12H22O11	2	0.9604	585-91-1	1.17587e+07	7.61829e+06	2.29817e+07	3.10251e+07	3.05765e+07	3.1509e+07	1.05903	0.0658712	0.157669	0.454929	-1.13629	down
ME0160154	Oxalacetate	Organic acids	Organic acids	C4H2O5-2	3	0.6287	149-63-3	6.42812e+06	5.51045e+06	3.94427e+06	7.28358e+06	1.68992e+07	1.11291e+07	1.04972	0.138907	0.248043	0.449788	-1.15268	down
ME0000068	9H-Pyrido(3,4-b)indole, 1-methyl-4-(1-methyl-2-pyrrolidinyl)-, (S)-	Alkaloids	Plumerane	C17H19N3	3	0.9469	-	975836	1.88168e+06	1.688e+06	3.65012e+06	3.20413e+06	3.25594e+06	1.16897	0.00947514	0.0527455	0.449598	-1.15329	down
ME0131609	3,4,5-trihydroxy-6-({7-methoxy-4-oxo-2-phenyl-6,8-bis[3,4,5-trihydroxy-6-(hydroxymethyl)oxan-2-yl]-4H-chromen-5-yl}oxy)oxane-2-carboxylic acid	Organic acids	Organic acids	C34H40O20	3	0.6807	-	1.88542e+06	1.76104e+06	1.85996e+06	4.6168e+06	4.03238e+06	3.64664e+06	1.28766	0.0139212	0.0627797	0.447829	-1.15898	down
MEDL01884	2-Acetolactate	Others	Lactones	C5H8O4	3	0.6274	-	1.71022e+07	1.52862e+07	1.91283e+07	4.71608e+07	1.97666e+07	4.90198e+07	1.00781	0.14935	0.259624	0.444312	-1.17035	down
ME0144930	alpha-Arbutin	Terpenoids	Triterpene	C12H16O7	3	0.7137	84380-01-8	977040	1.25096e+06	1.74123e+06	3.79349e+06	2.69051e+06	2.47392e+06	1.16143	0.035618	0.106228	0.443097	-1.17431	down
ME0114105	CMP-2-trimethylaminoethylphosphonate	Heterocyclic compounds	Heterocyclic compounds	C14H27N4O10P2+	3	0.6049	-	1.43362e+06	2.88475e+06	2.62935e+06	5.86544e+06	4.21681e+06	5.62211e+06	1.13239	0.0133283	0.0614451	0.442407	-1.17655	down
MEDN0005	L-Threonine	Amino acids and derivatives	Amino acids and derivatives	C4H9NO3	3	0.7293	72-19-5	5.74506e+07	7.89853e+07	7.25974e+07	1.73459e+08	1.58995e+08	1.49136e+08	1.26769	0.000707381	0.0209632	0.434048	-1.20407	down
ME0109312	Prolylglutamic acid	Amino acids and derivatives	Amino acids and derivatives	C10H16N2O5	3	0.646	67644-00-2	7.2742e+07	6.34639e+07	5.32407e+07	1.79862e+08	1.29141e+08	1.2798e+08	1.23731	0.0304246	0.0962784	0.433533	-1.20579	down
ME0063582	sn-Glycerol 3-phosphate	GP	GP	C3H9O6P	3	0.6564	20883	9.29621e+08	1.14545e+09	1.06471e+09	2.70283e+09	2.11956e+09	2.42445e+09	1.2751	0.0081227	0.0485717	0.433263	-1.20669	down
ME0106249	Cys-Cys	Amino acids and derivatives	Amino acids and derivatives	C6H12N2O3S2	3	0.6099	18048-87-8	2.07529e+07	2.87257e+07	2.40228e+07	6.2609e+07	3.57689e+07	7.35811e+07	1.1263	0.0942746	0.194487	0.427436	-1.22622	down
ME0119679	3-Methyl-1-(4-nitrophenyl)-1H-pyrazol-5-ol	Others	Ketone compounds	C10H9N3O3	3	0.7134	90946-69-3	2.91227e+06	5.4693e+06	4.35385e+06	9.88151e+06	1.07614e+07	9.31809e+06	1.20082	0.00559101	0.0422808	0.425067	-1.23424	down
ME0142218	2-Amino-3-oxobutanoic acid	Organic acids	Organic acids	C4H7NO3	3	0.6707	6531-42-6	3.43544e+07	3.14231e+07	1.84613e+07	4.9907e+07	1.0504e+08	4.34088e+07	1.00971	0.185454	0.295177	0.424685	-1.23554	down
MEDN0080	p-Coumaraldehyde	Phenolic acids	Phenolic acids	C9H8O2	3	0.8759	20711-53-9	6.75865e+07	5.73646e+07	3.49154e+07	1.49222e+08	1.11457e+08	1.20226e+08	1.17916	0.00843926	0.0495659	0.419702	-1.25256	down
MEDL02155	Threonic acid	Others	Saccharides	C4H8O5	3	0.8388	734111	9.3807e+07	1.07476e+08	7.11293e+07	1.96562e+08	2.58633e+08	1.977e+08	1.2366	0.0118836	0.0577563	0.417238	-1.26106	down
MEDTN00198	L-Cysteinesulfinic acid	Amino acids and derivatives	Amino acids and derivatives	C3H7NO4S	2	0.7754	1115-65-7	1.05977e+08	1.07191e+08	1.06468e+08	2.54794e+08	2.59463e+08	2.58432e+08	1.30666	3.52195e-05	0.00939355	0.413667	-1.27346	down
ME0141233	10-Oxo-11,15-phytodienoic acid	Lipids	Free fatty acids	C18H28O3	3	0.7615	-	1.38131e+07	1.43038e+07	1.51569e+07	4.18766e+07	3.12365e+07	3.21302e+07	1.27676	0.0248785	0.0853826	0.411178	-1.28216	down
ME0157780	Thr-Pro-Gly	Amino acids and derivatives	Amino acids and derivatives	C11H19N3O5	2	0.7498	-	1.77951e+08	2.00147e+08	8.79152e+07	3.03098e+08	4.35343e+08	3.95289e+08	1.12418	0.0133783	0.0615204	0.411044	-1.28264	down
ME0001806	2-(2-thienyl)-1H-phenanthro[9,10-d]imidazole	Benzene and substituted derivatives	Benzene and substituted derivatives	C19H12N2S	3	0.6979	73042-94-1	806263	1.5288e+06	2.02978e+06	2.44485e+06	5.07285e+06	3.13181e+06	1.03777	0.100328	0.203159	0.409864	-1.28678	down
MEDP1869	Histidylleucine	Amino acids and derivatives	Amino acids and derivatives	C12H20N4O3	3	0.7747	7763-65-7	1.98994e+08	2.20341e+08	1.00757e+08	3.43117e+08	4.93745e+08	4.36218e+08	1.13611	0.0126697	0.0597333	0.408531	-1.29148	down
ME0158719	Tyr-Nap-OH	Amino acids and derivatives	Amino acids and derivatives	C28H24N2O7	3	0.6578	-	1.86414e+06	4.82747e+06	2.50855e+06	7513567	7.67882e+06	7.47789e+06	1.13298	0.0373407	0.109143	0.405824	-1.30107	down
ME0006803	Didox	Benzene and substituted derivatives	Benzene and substituted derivatives	C7H7NO4	2	0.8254	-	2.35073e+07	2.74715e+07	1.13821e+07	4.07481e+07	5.22518e+07	6.08148e+07	1.11195	0.0167757	0.0696005	0.405429	-1.30248	down
ME0107598	N-Isovalerylglutamic acid	Organic acids	Organic acids	C10H17NO5	3	0.5069	80154-63-8	3.73207e+06	2.73401e+06	2.69086e+06	8.54924e+06	7.13659e+06	6.9895e+06	1.26311	0.00274549	0.0348695	0.403828	-1.30819	down
ME0140608	(R)-Indenestrol B	Benzene and substituted derivatives	Benzene and substituted derivatives	C18H18O2	3	0.7304	115217-05-5	3.70914e+06	3.54065e+06	3.79672e+06	7.48215e+06	9.31712e+06	1.05643e+07	1.27245	0.0253459	0.0860377	0.403694	-1.30866	down
ME0112009	2,6-Dimethyl-4-hydroxybenzaldehyde	Benzene and substituted derivatives	Benzene and substituted derivatives	C9H10O2	3	0.623	70547-87-4	5.93352e+07	6.96615e+07	4.88601e+07	1.58524e+08	1.30791e+08	1.52584e+08	1.26586	0.00162376	0.0284476	0.402482	-1.313	down
ME0141714	1-Dehydro-15alpha-hydroxytestololactone	Others	Ketone compounds	C19H24O4	3	0.614	-	9.71035e+06	14517509	6.10362e+06	2.58814e+07	2.50065e+07	2.49263e+07	1.16364	0.0234205	0.0840886	0.400076	-1.32165	down
MEDN0149	7-Methylxanthine	Nucleotides and derivatives	Nucleotides and derivatives	C6H6N4O2	3	0.6693	552-62-5	1.61133e+07	1.6999e+07	1.12923e+07	2.57537e+07	3.68085e+07	4.9716e+07	1.16487	0.0741462	0.169438	0.395488	-1.3383	down
ME0165524	Dalcochinin glucoside	Alcohol and amines	Alcohols	C29H34O12	3	0.5743	-	1.81261e+06	2.83928e+06	3.46936e+06	5.13765e+06	7.23929e+06	8.21165e+06	1.16428	0.0263956	0.087688	0.394454	-1.34207	down
ME0157166	Spinoside A	Terpenoids	Triterpene	C39H56O12	3	0.6897	119626-74-3	1.37378e+07	7.51158e+06	6.75412e+06	3.76934e+07	1.82968e+07	1.53209e+07	1.03573	0.167274	0.278591	0.392694	-1.34852	down
ME0052411	Dimethyl succinate	Others	Ketone compounds	C6H10O4	2	0.7454	106-65-0	3.02772e+06	1.38293e+06	2.94927e+06	6.66096e+06	6.09917e+06	5.98343e+06	1.1598	0.0109293	0.0562874	0.392665	-1.34863	down
ME0112809	3'-Fucosyllactose	Others	Saccharides	C18H32O15	3	0.635	41312-47-4	2.65948e+06	2.44108e+06	8.83789e+06	15267449	9.19201e+06	1.12276e+07	1.01974	0.0595471	0.14843	0.390574	-1.35633	down
ME0108809	Nitroarginine	Amino acids and derivatives	Amino acids and derivatives	C6H13N5O4	3	0.6604	2149-70-4	5.41751e+06	5.81305e+06	4.86861e+06	1.17144e+07	1.42621e+07	1.53762e+07	1.27958	0.0121669	0.0585452	0.389313	-1.361	down
ME0052570	(3alpha,5beta,17alpha)-17-Methylandrost-1-ene-3,17-diol	Alcohol and amines	Alcohols	C20H32O2	2	0.7858	-	5.87035e+06	4.60966e+06	4.50748e+06	1.26155e+07	1.24002e+07	1.366e+07	1.28499	0.000191187	0.0140569	0.387516	-1.36767	down
ME0131403	3-(5-hydroxy-2,2-dimethyl-2H-chromen-6-yl)-1-phenylpropan-1-one	Others	Ketone compounds	C20H20O3	3	0.6628	-	1.02302e+07	9.65046e+06	7.62487e+06	2.44398e+07	2.33796e+07	2.32612e+07	1.28479	0.000624868	0.0204672	0.386962	-1.36973	down
ME0110419	Valylproline	Amino acids and derivatives	Amino acids and derivatives	C10H18N2O3	2	0.7753	20488-27-1	9.37952e+06	9.39298e+06	5.53551e+06	2.08305e+07	2.2427e+07	1.96939e+07	1.22822	0.00223737	0.0310859	0.386139	-1.37281	down
ME0120544	4-Hydroxydebrisoquine	Heterocyclic compounds	Heterocyclic compounds	C10H13N3O	3	0.7724	59333-79-8	4.21306e+06	3.75805e+06	2.33865e+06	8.09278e+06	6668424	1.20162e+07	1.15742	0.0621938	0.153144	0.385016	-1.37701	down
ME0169537	N-[(3s)-2-Oxotetrahydrofuran-3-Yl]decanamide	Amino acids and derivatives	Amino acids and derivatives	C14H25NO3	2	0.8234	177315-87-6	2.2693e+07	2.18096e+07	1.40459e+07	5.39334e+07	4.5725e+07	53351717	1.24146	0.00118063	0.025048	0.382645	-1.38592	down
MEDP1138	1-Methylhistamine	Alkaloids	Alkaloids	C6H11N3	3	0.7039	501-75-7	1.1538e+06	1.47931e+06	1.06837e+06	3.55484e+06	2.35949e+06	3.78946e+06	1.22352	0.0373651	0.109143	0.381447	-1.39045	down
ME0106166	cis-Acetylacrylic acid	Others	Lactones	C5H6O3	3	0.6962	-	6.76978e+06	1.05738e+07	1.03048e+07	2.19808e+07	2.45602e+07	2.64356e+07	1.24532	0.00106967	0.0248879	0.378868	-1.40023	down
ME0110656	2-(cyclohexylcarbonyl)-N-ethylhydrazinecarbothioamide	Alcohol and amines	Amines	C10H19N3OS	3	0.5216	-	2.83305e+06	1.4281e+06	1.65901e+06	3.56244e+06	6.01223e+06	6.17329e+06	1.14421	0.041192	0.114956	0.375932	-1.41146	down
ME0143626	5-Hydroxy-1-(4-hydroxyphenyl)-3-decanone	Organic acids	Organic acids	C16H24O3	3	0.7265	-	8.55756e+06	9.79672e+06	7.0614e+06	1.44187e+07	2.15548e+07	3.16771e+07	1.15435	0.103201	0.205411	0.375691	-1.41238	down
ME0134030	5,7-dihydroxy-2-(2,3,4-trihydroxyphenyl)-4H-chromen-4-one	Others	Ketone compounds	C15H10O7	3	0.634	-	2.32316e+07	2.66475e+07	3.26512e+07	7.71405e+07	7.04506e+07	7.24295e+07	1.27889	0.000307578	0.0147243	0.375103	-1.41464	down
ME0142994	3-Hydroxypropenoate	Organic acids	Organic acids	C3H4O3	3	0.6821	877662-79-8	4.75149e+08	6.09522e+08	4.92106e+08	1.71438e+09	1.17776e+09	1.36609e+09	1.26147	0.0232875	0.0840886	0.37029	-1.43327	down
ME0055436	Stearaldehyde	FA	Others	C18H36O	3	0.7012	638-66-4	1.18901e+06	1.104e+06	1.12372e+06	2.91467e+06	2.99019e+06	3.33773e+06	1.30068	0.00339615	0.0370796	0.369673	-1.43568	down
ME0151662	Ile-Abu-OH	Amino acids and derivatives	Amino acids and derivatives	C15H20N2O6	3	0.6004	-	2.33858e+06	5.35046e+06	4.9371e+06	1.49787e+07	7.74035e+06	1.19845e+07	1.10345	0.0550867	0.141119	0.363829	-1.45867	down
ME0149263	Levoleucovorin	Organic acids	Organic acids	C20H23N7O7	2	0.7641	68538-85-2 | 58-05-9	7365625	7.66256e+06	4.72159e+06	1.83974e+07	1.99726e+07	1.61444e+07	1.24517	0.00150542	0.0272876	0.362285	-1.4648	down
MEDN0031	Pyroglutamic acid	Amino acids and derivatives	Amino acids and derivatives	C5H7NO3	2	0.9598	98-79-3	1.78598e+08	2.33029e+08	2.5683e+08	6.41837e+08	6.35261e+08	5.71418e+08	1.27472	0.000260943	0.0140716	0.361618	-1.46746	down
ME0168426	2-Hexenal	Others	Aldehyde compounds	C6H10O	3	0.5742	6728-26-3	4.49594e+06	2.43222e+06	2.93683e+06	8.07392e+06	1.10917e+07	8.50732e+06	1.21855	0.00924474	0.0526249	0.356484	-1.48809	down
ME0111025	Eicosapentaenoyl Ethanolamide	Alcohol and amines	Amines	C22H35NO2	3	0.9864	109001-03-8	1.98672e+08	2.58703e+08	7.08542e+07	6.44453e+08	3.83274e+08	4.59328e+08	1.05352	0.0331552	0.101477	0.355218	-1.49322	down
ME0104030	(S,S)-Np-Histidinylalanine	Organic acids	Organic acids	C9H14N4O4	3	0.7194	87047-17-4	1.33129e+06	1.28442e+06	1.58088e+06	1.68274e+06	4.92074e+06	5.26178e+06	1.0124	0.153418	0.263506	0.353688	-1.49945	down
ME0106760	gamma-Glutamylalanine	Amino acids and derivatives	Amino acids and derivatives	C8H14N2O5	2	0.7584	5875-41-2	2.10663e+07	1.55937e+07	1.53511e+07	6.74392e+07	4.30962e+07	3.93759e+07	1.22595	0.0599696	0.149086	0.346945	-1.52722	down
ME0120326	4-butyl-N-(quinolin-3-yl)benzamide	Alcohol and amines	Amines	C20H20N2O	3	0.7234	-	3.94837e+06	2.8277e+06	1.37584e+06	4.52052e+06	1.02346e+07	9.01089e+06	1.05637	0.0789596	0.175302	0.343008	-1.54369	down
ME0144262	3-Acetyl-11-keto-beta-boswellic acid	Others	Others	C32H48O5	2	0.7893	67416-61-9	1.27983e+07	4.20504e+06	1.54642e+07	3.62676e+07	3.50788e+07	2.38677e+07	1.06535	0.0166495	0.0693194	0.340995	-1.55218	down
MEDP1454	MG(20:5/0:0/0:0)	GL	MG	C23H38O4	3	0.6266	-	3.8796e+06	5.63299e+06	3.7378e+06	1.76607e+07	9.89135e+06	1.14868e+07	1.21099	0.0602888	0.14968	0.339416	-1.55887	down
ME0107085	Glycyl-L-phenylalanine	Amino acids and derivatives	Amino acids and derivatives	C11H14N2O3	3	0.6145	519077	2.67362e+06	3.76025e+06	5.52479e+06	6.58331e+06	1.58692e+07	1.29734e+07	1.09918	0.0935602	0.193907	0.337569	-1.56675	down
ME0114192	Dermatan L-iduronate	Heterocyclic compounds	Heterocyclic compounds	C16H27NO11	3	0.6708	-	1.66613e+06	1.97088e+06	1.7315e+06	2.68385e+06	7.34184e+06	5.91622e+06	1.11049	0.124222	0.230081	0.336754	-1.57023	down
ME0146571	Benzenamine sulfate	Benzene and substituted derivatives	Benzene and substituted derivatives	C6H6NO3S-	3	0.6281	-	2.96733e+07	3.67905e+07	29164656	8.20949e+07	1.03434e+08	9.99406e+07	1.28329	0.00543448	0.0422757	0.334987	-1.57782	down
ME0138125	(E)-Ethyl 3-(4-hydroxyphenyl)acrylate	Others	Lactones	C11H12O3	2	0.8269	7362-39-2 | 2979-06-8	3.81278e+06	2.08522e+06	3.10944e+06	8.22374e+06	8.78846e+06	1.00531e+07	1.24075	0.00125719	0.0261124	0.332805	-1.58725	down
ME0126740	Tetrahydrothiophene-2-carboxylic acid	Organic acids	Organic acids	C5H8O2S	3	0.6158	19418-11-2	450917	783620	1.20915e+06	2.25097e+06	2.41962e+06	2.6965e+06	1.16957	0.00594836	0.0435513	0.331703	-1.59204	down
ME0005487	Tamsulosin	Benzene and substituted derivatives	Benzene and substituted derivatives	C20H28N2O5S	3	0.6362	106133-20-4	4.01237e+06	4.19239e+06	925802	9605875	9.23445e+06	8.71184e+06	1.04109	0.0232641	0.0840886	0.331392	-1.59339	down
Lmrn003000	DL-3-Phenyllactic acid	Organic acids	Organic acids	C9H10O3	3	0.5804	828-01-3	8.48481e+06	1.02738e+07	1.17335e+07	3.14595e+07	3.29987e+07	2.84323e+07	1.2845	0.000416567	0.0176757	0.328258	-1.6071	down
MEDN1593	4-Hydroxy-3-methoxybenzenemethanol	Phenolic acids	Phenolic acids	C8H10O3	3	0.6757	498-00-0	1.6149e+07	1.50849e+07	2.09367e+07	3.94375e+07	5.75977e+07	6.26209e+07	1.24517	0.0301265	0.096219	0.326768	-1.61366	down
ME0009147	Norcocaine	Benzene and substituted derivatives	Benzene and substituted derivatives	C16H19NO4	3	0.6235	18717-72-1	1.02286e+07	1.20145e+07	5.68191e+06	20386288	4.25229e+07	2.27309e+07	1.13172	0.102705	0.205301	0.326074	-1.61673	down
ME0142511	2-O-(alpha-D-glucopyranosyl)-D-glyceric acid	Organic acids	Organic acids	C9H16O9	3	0.7237	-	145481	592785	642061	1.48278e+06	1.35467e+06	1.40665e+06	1.04899	0.0215658	0.0805265	0.325234	-1.62045	down
ME0108963	O,O-Diethyl hydrogen thiophosphate	Others	Lactones	C4H11O3PS	2	0.7625	5871-17-0	1.18539e+07	1.63417e+07	1.23106e+07	3.21323e+07	2.975e+07	6.49004e+07	1.16903	0.124467	0.230308	0.319493	-1.64614	down
ME0129435	1-(2,4,6-Trihydroxyphenyl)-3-(3,4,5-trihydroxyphenyl)propan-1-one	Others	Ketone compounds	C15H14O7	3	0.6369	-	1.95784e+06	2.98051e+06	2.64188e+06	9.91625e+06	8.53514e+06	5.28817e+06	1.21264	0.0532896	0.138568	0.319308	-1.64698	down
ME0140401	(3Z,6Z,9Z)-dodecatrienol	Alcohol and amines	Alcohols	C12H20O	3	0.7279	81345-02-0	2.852e+06	3.363e+06	3.18426e+06	8.80556e+06	8.4516e+06	1.22863e+07	1.27309	0.0300664	0.096219	0.31815	-1.65222	down
ME0106105	Carbamic acid	Organic acids	Organic acids	CH3NO2	3	0.7545	463-77-4	1.90453e+06	369937	822336	3.915e+06	2.75581e+06	3.15228e+06	1.06669	0.0195889	0.0766718	0.315258	-1.6654	down
MEDTN02881	Ferulic acid	Phenolic acids	Phenolic acids	C10H10O4	3	0.9175	537-98-4	5.90884e+07	1.30083e+07	8.06761e+06	9.63046e+07	7.57107e+07	8.30291e+07	1.02847	0.0557031	0.142268	0.314315	-1.66972	down
ME0162312	Laudanine(1+)	Heterocyclic compounds	Heterocyclic compounds	C20H26NO4+	3	0.7738	-	4.91458e+06	4.72433e+06	3.51757e+06	1.2611e+07	2.12868e+07	8.02394e+06	1.14688	0.130836	0.238778	0.313834	-1.67193	down
ME0114960	N-acetyl-alpha-D-glucosamine 1-phosphate	Organic acids	Organic acids	C8H16NO9P	3	0.6203	119185-04-5 | 119185-08-9 | 25249-56-3	1.05115e+07	4.00256e+06	3.68576e+06	2.10907e+07	1.89195e+07	1.81361e+07	1.1577	0.0163209	0.0686287	0.313	-1.67577	down
ME0054760	(R)-Menthofuran	Terpenoids	Terpene	C10H14O	2	0.9301	17957-94-7	1.68762e+06	1.2322e+06	1.43209e+06	4.1305e+06	4.74177e+06	5.14419e+06	1.284	0.00298519	0.0359312	0.310486	-1.6874	down
ME0130224	2-(3,5-dimethoxyphenyl)-5,6,7-trihydroxy-4H-chromen-4-one	Others	Ketone compounds	C17H14O7	3	0.765	-	1.99132e+07	2.6009e+07	1.42553e+07	7.82157e+07	5.7304e+07	5.87008e+07	1.23972	0.0101176	0.0545942	0.309841	-1.6904	down
MEDP0862	3-Hydroxyphenylacetic acid	Phenolic acids	Phenolic acids	C8H8O3	3	0.5561	621-37-4	2.1786e+07	4.56189e+07	1.83995e+07	8.80595e+07	7.73513e+07	1.12074e+08	1.17661	0.00949458	0.0527455	0.309222	-1.69329	down
ME0112955	4-(4-Hydroxyphenyl)-2-butanone O-[2,6-digalloylglucoside]	Benzene and substituted derivatives	Benzene and substituted derivatives	C30H30O15	3	0.9794	105274-14-4	2.7213e+06	3.30092e+06	2.19046e+06	8.6392e+06	8.96523e+06	9.10804e+06	1.28158	0.000689147	0.0208873	0.307448	-1.70159	down
MEDN1229	5-Oxo-4,5-dihydro-2-furylacetic acid	Organic acids	Organic acids	C6H6O4	3	0.9353	-	4.70039e+07	4.37775e+07	4.45589e+07	1.32631e+08	1.56922e+08	1.52497e+08	1.30081	0.00471796	0.0399863	0.306165	-1.70762	down
MEDN1854	9,10-Dihydroxystearic acid	Lipids	Free fatty acids	C18H36O4	3	0.772	-	755423	412659	464783	1.67184e+06	1.08551e+06	2.59875e+06	1.15032	0.0989143	0.20095	0.304861	-1.71378	down
Lmhp008744	1-alpha-Linolenoyl-glycerol-2,3-di-O-glucoside	GL	MG	C33H56O14	3	0.9311	-	1.94759e+07	1.37997e+07	1.66758e+07	7.60829e+07	4.5313e+07	4.27712e+07	1.23257	0.0676072	0.159802	0.304272	-1.71657	down
MEDL02041	Acacetin	Flavonoids	Flavones	C16H12O5	3	0.6237	480-44-4	1.72468e+07	2.65079e+07	1.26737e+07	5.93537e+07	5.91455e+07	6.70042e+07	1.23226	0.00180839	0.0290513	0.30419	-1.71695	down
ME0007535	Maclurin	Flavonoids	Other Flavonoids	C13H10O6	2	0.8088	519-34-6	1.41582e+06	1.61698e+06	1.30943e+06	2.05491e+06	6.61379e+06	5.72675e+06	1.07456	0.137748	0.247285	0.301639	-1.7291	down
MEDN1602	3'-Deoxyguanosine	Nucleotides and derivatives	Nucleotides and derivatives	C10H13N5O4	3	0.7603	3608-58-0	7.8544e+07	7.73436e+07	6.4473e+07	2.62608e+08	2.67245e+08	2.00972e+08	1.28591	0.0125305	0.059528	0.301523	-1.72966	down
ME0168948	Citramalic acid	Organic acids	Organic acids	C5H8O5	3	0.6612	597-44-4	5.02536e+06	5.03325e+06	5.92542e+06	2.25654e+07	1.44401e+07	1.60354e+07	1.2696	0.0365394	0.107737	0.301353	-1.73047	down
ME0006575	Cinalukast	Benzene and substituted derivatives	Benzene and substituted derivatives	C23H28N2O3S	3	0.6895	128312-51-6	4.36814e+06	3.62041e+06	3.45411e+06	1.45654e+07	9.42097e+06	1.42455e+07	1.26324	0.030078	0.096219	0.299297	-1.74035	down
MEDP0054	Glutamine	Amino acids and derivatives	Amino acids and derivatives	C5H10N2O3	3	0.9118	56-85-9	2.26358e+08	3.15127e+08	3.45629e+08	1.05406e+09	1.03681e+09	9.50837e+08	1.27756	0.000125787	0.0130469	0.291649	-1.77769	down
ME0151260	(Hydroxymethyl)phosphonic acid	Organic acids	Organic acids	CH5O4P	3	0.714	2617-47-2	1.23007e+07	2.50492e+07	1.58753e+07	5.23341e+07	7.53028e+07	5.70674e+07	1.22518	0.0109989	0.0562874	0.288164	-1.79504	down
ME0121585	5-methoxy-1H-indazole-3-carboxylic Acid	Organic acids	Organic acids	C9H8N2O3	3	0.6649	90417-53-1	3.732e+06	7.70927e+06	5.20801e+06	1.52919e+07	2.48104e+07	1.81356e+07	1.21339	0.0257664	0.0863662	0.285884	-1.8065	down
ME0149876	Gln-Glu	Amino acids and derivatives	Amino acids and derivatives	C10H17N3O6	2	0.7456	88830-90-4	4.31063e+07	1.27191e+07	3.08661e+07	1.11548e+08	7.3357e+07	1.22356e+08	1.12964	0.0202042	0.0784226	0.282143	-1.8255	down
ME0138750	Lecanoric acid	Organic acids	Organic acids	C16H14O7	3	0.6708	480-56-8	3.01214e+06	4.45814e+06	1.36046e+06	1.30909e+07	8.89182e+06	9.76413e+06	1.15415	0.010689	0.0555785	0.278161	-1.84601	down
ME0110550	(R)-(-)-2-Phenylglycinol	Alcohol and amines	Alcohols	C8H11NO	2	0.7734	56613-80-0	3.63171e+06	2513616	2.95444e+06	1.1925e+07	9.96575e+06	1.10186e+07	1.28632	0.000886154	0.0226637	0.27651	-1.8546	down
ME0107551	Isobutyric acid	Organic acids	Organic acids	C4H8O2	3	0.9198	79-31-2	2.48522e+07	1.71673e+07	7.67739e+06	3.63217e+07	1.01318e+08	4.38457e+07	1.06207	0.159549	0.270798	0.273834	-1.86863	down
MEDN0823	Trp-glu	Amino acids and derivatives	Amino acids and derivatives	C16H19N3O5	3	0.652	36099-95-3	4.02718e+06	2.14567e+06	5.93173e+06	1.53645e+07	1.33511e+07	1.56691e+07	1.19765	0.00214641	0.0303586	0.27272	-1.87451	down
ME0151224	HoPhe-Trp-OH	Others	Lactones	C26H23N3O6	3	0.6762	-	4.29801e+06	5.49212e+06	2.82087e+06	1.57127e+07	1.57465e+07	1.47897e+07	1.25496	0.00166084	0.0284476	0.272677	-1.87474	down
ME0140339	(3,4-Dimethoxyphenyl)methanol radical	Benzene and substituted derivatives	Benzene and substituted derivatives	C9H11O3	3	0.6814	-	4.28083e+06	4.42375e+06	4.92478e+06	1.64374e+07	1.95262e+07	1.42916e+07	1.29201	0.0139864	0.0628974	0.271203	-1.88256	down
ME0127089	n-Pentanoic acid, trimethylsilyl ester	Organic acids	Organic acids	C18H38O2Si	3	0.5572	74367-22-9	2.18182e+07	3.85479e+07	7.8178e+06	1.15633e+08	5.43017e+07	8.19516e+07	1.06757	0.0551776	0.141119	0.270694	-1.88527	down
ME0117072	1-[2-(2,5-Dimethylphenoxy)ethyl]-3-indolecarboxylic acid	Organic acids	Organic acids	C19H19NO3	3	0.6642	878978-76-8	468265	396117	867981	3.36228e+06	840039	2.2209e+06	1.03055	0.160673	0.272459	0.269703	-1.89056	down
MEDL02050	Niacinamide	Others	Vitamin	C6H6N2O	3	0.9163	98-92-0	2.52925e+07	2.29894e+07	2.45259e+07	4.48886e+07	1.17548e+08	1.09167e+08	1.16517	0.101814	0.204803	0.268067	-1.89934	down
ME0119988	Tert-butyl piperidin-4-ylcarbamate	Heterocyclic compounds	Heterocyclic compounds	C10H20N2O2	3	0.6168	73874-95-0	2.85905e+06	2.62201e+06	1.61811e+06	9.47299e+06	7.54214e+06	9.68285e+06	1.25665	0.00301784	0.0359312	0.265906	-1.91101	down
ME0109814	Tetradecanehydrazide	Alcohol and amines	Polyamines	C14H30N2O	3	0.5463	20478-71-1	1.07563e+06	582212	1.18017e+06	5.19077e+06	2.33753e+06	3.19838e+06	1.17648	0.0833896	0.180404	0.264575	-1.91825	down
ME0127814	Isovitexin 2''-O-arabinoside	Alcohol and amines	Alcohols	C26H28O14	3	0.8865	53382-71-1	9.62678e+07	1.00564e+08	8.43639e+07	3.48162e+08	3.50351e+08	3.67303e+08	1.30245	7.1843e-06	0.00268262	0.263831	-1.92231	down
ME0112452	3,4,5-trihydroxy-6-[2-(3-oxoprop-1-en-1-yl)phenoxy]oxane-2-carboxylic acid	Benzene and substituted derivatives	Benzene and substituted derivatives	C15H16O8	3	0.5735	-	1.11648e+06	2.77327e+06	1.3344e+06	8.69919e+06	8.05477e+06	3.10301e+06	1.0949	0.100081	0.202879	0.263089	-1.92638	down
ME0141687	1-Acetylaspidoalbidine	Alkaloids	Plumerane	C21H26N2O2	3	0.6191	56197-21-8 | 2671-45-6	362305	419559	1.85148e+06	1.76842e+06	3.13757e+06	5.14939e+06	1.02289	0.111377	0.214816	0.261884	-1.933	down
ME0144014	Icosa-8,14-dienoic acid	Lipids	Free fatty acids	C20H36O2	3	0.6125	-	1.82033e+06	1.0121e+06	438069	4.29798e+06	4.18492e+06	4.0241e+06	1.14677	0.0138491	0.0626061	0.261493	-1.93515	down
ME0003341	2-Phenylethynesulfonamide	Benzene and substituted derivatives	Benzene and substituted derivatives	C8H7NO2S	3	0.6003	-	444842	217411	1.13028e+06	1.81589e+06	2.61318e+06	2.43885e+06	1.10391	0.0102162	0.0549674	0.261	-1.93788	down
MEDP1015	5,6-Dihydroxyindole-2-carboxylic acid	Alkaloids	Plumerane	C9H7NO4	3	0.7228	1055767	6.34977e+07	8.40165e+07	4.93933e+07	4.85605e+08	1.64706e+08	1.23313e+08	1.05593	0.234481	0.337791	0.254526	-1.97411	down
pmn001375	1-Hydroxypinoresinol-1-O-Glucoside	Lignans and Coumarins	Lignans	C26H32O12	3	0.6898	81495-71-8	8.53586e+06	1.97845e+07	6.37426e+06	4.95012e+07	4.13752e+07	4.58381e+07	1.1868	0.00478946	0.0399863	0.253774	-1.97838	down
MEDP0119	6-Hydroxynicotinic acid	Alkaloids	Pyridine alkaloids	C6H5NO3	3	0.7917	5006-66-6	1.49927e+06	1.82173e+06	1.36985e+06	3.91243e+06	6.46778e+06	8.229e+06	1.23154	0.0642496	0.155784	0.252072	-1.98809	down
MEDL00820	Cytosine	Nucleotides and derivatives	Nucleotides and derivatives	C4H5N3O	3	0.929	71-30-7	5.00957e+06	1.40438e+07	5.9926e+06	1.2323e+07	3.54846e+07	5.1688e+07	1.01419	0.155303	0.265522	0.25173	-1.99005	down
ME0009820	Suloctidil	Benzene and substituted derivatives	Benzene and substituted derivatives	C20H35NOS	3	0.6896	54063-56-8	4.16138e+07	3.88328e+07	9.40551e+07	3.1793e+08	2.25758e+08	1.51868e+08	1.16985	0.0546333	0.141079	0.250881	-1.99492	down
MEDN0562	Indole-3-carbinol	Alkaloids	Plumerane	C9H9NO	3	0.8759	700-06-1	7.33998e+06	6.36367e+06	3.77447e+06	2.39471e+07	2.26303e+07	2.31373e+07	1.25805	0.00149772	0.0272876	0.250709	-1.99591	down
MEDN1037	p-Cresol	Phenolic acids	Phenolic acids	C7H8O	3	0.9034	106-44-5	2.03823e+06	1.15759e+06	2.97335e+06	9.35444e+06	7.67079e+06	7.61742e+06	1.21819	0.00139682	0.0268852	0.250345	-1.99801	down
ME0119159	3,3'-Methylenebis(5,5-dimethylimidazolidine-2,4-dione)	Others	Ketone compounds	C11H16N4O4	3	0.6319	3040-97-9	1.83012e+06	735666	5.38325e+06	7.74006e+06	9.9044e+06	1.41402e+07	1.05831	0.0311132	0.0974637	0.25009	-1.99948	down
ME0012774	1-Eicosanoyl-sn-glycero-3-phosphocholine	Lipids	LPC	C28H58NO7P	2	0.7451	108341-80-6	1.96336e+06	4.38998e+06	1.49191e+06	1.22986e+07	6.35043e+06	1.27458e+07	1.14689	0.045937	0.124477	0.249889	-2.00064	down
ME0009796	Sulfamethoxazole	Benzene and substituted derivatives	Benzene and substituted derivatives	C10H11N3O3S	3	0.5139	723-46-6	842347	765364	1.39063e+06	2.02611e+06	4.9064e+06	5.09323e+06	1.15382	0.088533	0.187568	0.249327	-2.00389	down
MEDN0784	9-OxoODE	Lipids	Free fatty acids	C18H30O3	3	0.8565	-	7.77369e+06	3.77614e+06	3.40969e+06	7.9677e+06	2.53332e+07	2.67894e+07	1.06441	0.124117	0.230081	0.248951	-2.00607	down
ME0144893	Methyl allophanate	Others	Lactones	C3H6N2O3	3	0.6005	761-89-7	8.61541e+06	1.32805e+07	1.19122e+06	3.44765e+07	3.06787e+07	2.80615e+07	1.00804	0.00951747	0.0527455	0.247672	-2.0135	down
ME0120693	4-Pyridoxolactone	Others	Vitamin	C8H7NO3	3	0.9275	4753-19-9	4.10749e+06	2.39837e+06	2.71361e+06	2.29657e+07	8.57166e+06	5.75294e+06	1.07062	0.220364	0.323443	0.247235	-2.01605	down
MEDL02754	2,6-Dimethoxy-1,4-benzoquinone	Quinones	Quinones	C8H8O4	3	0.7058	530-55-2	233555	1.1864e+06	1.26418e+06	3.95254e+06	5.12311e+06	1.78941e+06	1.00754	0.095507	0.195947	0.247043	-2.01716	down
MEDP0061	Dimethylglycine	Amino acids and derivatives	Amino acids and derivatives	C4H9NO2	3	0.8052	1118-68-9	1.56493e+08	1.56304e+08	1.17672e+08	4.6639e+08	6.45498e+08	6.62547e+08	1.279	0.0159251	0.0672673	0.242595	-2.04338	down
ME0143133	3-Vinylcatechol	Phenolic acids	Phenolic acids	C8H8O2	3	0.778	113678-91-4	1.41627e+07	1.79086e+07	1.26785e+07	2.1497e+07	6.79071e+07	9.79142e+07	1.04713	0.165347	0.277035	0.238897	-2.06554	down
MEDL01840	Vanillylamine	Alkaloids	Phenolamine	C8H11NO2	3	0.7342	1196-92-5	4.15046e+07	9.26673e+07	3.2005e+07	1.58468e+08	2.41609e+08	2.96733e+08	1.17221	0.031309	0.0976699	0.238482	-2.06804	down
ME0159262	Val-Gln	Amino acids and derivatives	Amino acids and derivatives	C10H19N3O4	3	0.6306	42854-54-6	3.66815e+07	4.76008e+07	1.74505e+07	9.45396e+07	1.43284e+08	1.90128e+08	1.17282	0.0479137	0.128278	0.23772	-2.07266	down
ME0168453	17-Octadecynoic acid	Lipids	Free fatty acids	C18H32O2	2	0.8818	-	6.85323e+06	6.6861e+06	6.3853e+06	3.17262e+07	2.44952e+07	2.76072e+07	1.29965	0.00929691	0.0527455	0.237683	-2.07289	down
ME0113491	6-[3-(2-Carboxyethyl)phenoxy]-3,4,5-trihydroxyoxane-2-carboxylic acid	Organic acids	Organic acids	C15H18O9	3	0.6946	-	5.04095e+06	3.6334e+06	814699	1.47749e+07	1.09183e+07	1.46389e+07	1.08562	0.00439355	0.0392476	0.235273	-2.08759	down
MEDL00434	Turanose	Others	Saccharides	C12H22O11	3	0.8091	547-25-1	3.48953e+07	2.3081e+07	5.14241e+07	1.88955e+08	1.33524e+08	1.45316e+08	1.23753	0.00866687	0.0504083	0.233864	-2.09626	down
MEDL00581	D-Allose	Others	Saccharides	C6H12O6	3	0.9002	579-36-2 | 478529-45-2	1.95047e+07	2.27434e+07	1.42303e+07	6.30861e+07	8.88e+07	9.05129e+07	1.26817	0.0145272	0.064271	0.232998	-2.10161	down
ME0142428	alpha-(Hydroxymethyl)serine	Organic acids	Organic acids	C4H9NO4	3	0.8372	17149-11-0	5.83608e+06	6.67419e+06	4.55629e+06	2.58732e+07	2.68832e+07	2.08251e+07	1.2856	0.00554315	0.0422808	0.231941	-2.10817	down
ME0129533	1-(2-Hydroxyphenyl)-3-phenylpropane-1,3-dione	Others	Ketone compounds	C15H12O3	3	0.5957	1469-94-9	5.38028e+06	6.75178e+06	3.08957e+06	1.47919e+07	2.54561e+07	2.5705e+07	1.21401	0.0336961	0.102795	0.230795	-2.11531	down
MEDN1335	Cinnamoylglycine	Amino acids and derivatives	Amino acids and derivatives	C11H11NO3	3	0.7201	16534-24-0	7.52131e+06	1.62714e+07	3.30408e+06	4.38809e+07	3.90788e+07	3.62156e+07	1.14494	0.0048323	0.0400974	0.22737	-2.13689	down
MEDL00926	Paraxanthine	Nucleotides and derivatives	Nucleotides and derivatives	C7H8N4O2	3	0.6881	611-59-6	2.88546e+07	1.79997e+07	2.8925e+06	7.79382e+07	8.2344e+07	5.88464e+07	1.03894	0.00566159	0.0422808	0.227021	-2.1391	down
ME0123213	Carbadox	Alkaloids	Alkaloids	C11H10N4O4	3	0.6435	1791337	5.30172e+06	4.71639e+06	4.50403e+06	2.09099e+07	2.15417e+07	2.16058e+07	1.30426	9.61942e-07	0.000897973	0.226705	-2.14111	down
MEDP1596	1-Methyl-6-oxo-1,6-dihydropyridine-3-carboxamide	Alkaloids	Pyridine alkaloids	C7H8N2O2	3	0.7118	701-44-0	3.91099e+07	4.47515e+07	2.2613e+07	8.61755e+07	1.74386e+08	2.09704e+08	1.18216	0.0763949	0.172465	0.226413	-2.14297	down
ME0111943	3-carboxy-2,3-dihydroxypropanoate	Organic acids	Organic acids	C4H6O6	2	0.9062	-	1.78014e+06	3.0301e+06	4.22339e+06	1.11822e+07	1.34172e+07	1.53739e+07	1.23174	0.0040729	0.0388989	0.225991	-2.14566	down
MEDP1879	Phe-ala	Amino acids and derivatives	Amino acids and derivatives	C12H16N2O3	3	0.8543	3918-87-4	3.84988e+06	3.90791e+06	2.97654e+06	2.20719e+07	1.22612e+07	1.32664e+07	1.26008	0.0574469	0.145461	0.225513	-2.14872	down
MEDP0022	L-Proline	Amino acids and derivatives	Amino acids and derivatives	C5H9NO2	3	0.9639	147-85-3	3.45332e+08	3.32075e+08	4.34641e+08	1.90504e+09	1.608e+09	1.42294e+09	1.29081	0.00911905	0.0523855	0.225294	-2.15012	down
ME0144750	Ala-Thr-Met	Amino acids and derivatives	Amino acids and derivatives	C12H23N3O5S1	3	0.523	-	642952	3.73706e+06	3.0525e+06	1.12748e+07	1.46303e+07	7.16763e+06	1.06835	0.0419279	0.116661	0.224732	-2.15372	down
MEDL01725	N-AcetyTryptophan	Amino acids and derivatives	Amino acids and derivatives	C13H14N2O3	3	0.9084	1218-34-4	7.19744e+07	5.62329e+07	3.73015e+07	2.59404e+08	2.12973e+08	2.68465e+08	1.2634	0.00175794	0.0290513	0.223406	-2.16226	down
ME0168271	2-[[2-[(2-Amino-3-methylpentanoyl)amino]-4-methylpentanoyl]amino]-3-hydroxypropanoic acid	Amino acids and derivatives	Amino acids and derivatives	C15H29N3O5	3	0.6605	-	3.04202e+06	2.49705e+06	906573	1.12529e+07	8.90146e+06	8.70831e+06	1.18253	0.00244403	0.0330652	0.223321	-2.16281	down
MEDP1040	Stearoylethanolamide	Lipids	Free fatty acids	C20H41NO2	3	0.5759	111-57-9	2.75063e+06	2.49041e+06	1.5534e+06	1.11094e+07	9.84709e+06	9.56455e+06	1.27267	0.000279703	0.0140716	0.222615	-2.16738	down
ME0008850	N-Arachidonoyl dopamine	Phenolic acids	Phenolic acids	C28H41NO3	3	0.6433	199875-69-9	5.07311e+06	6360825	2.26976e+06	2.85372e+07	1.45972e+07	1.85673e+07	1.18215	0.0515548	0.134808	0.222096	-2.17074	down
ME0119308	3-[1-(3-Aminopropyl)-1H-indol-3-YL]-4-(1-methyl-1H-indol-3-YL)-1H-pyrrole-2,5-dione	Others	Ketone compounds	C24H22N4O2	3	0.527	125313-65-7	2.23174e+06	1.28404e+06	2.46809e+06	3.03518e+06	1.37772e+07	1.03364e+07	1.04912	0.154101	0.26385	0.22041	-2.18174	down
ME0016161	beta-Thujone	Others	Ketone compounds	C10H16O	3	0.7766	471-15-8	2.31671e+06	2.54159e+06	4.05404e+06	8.95049e+06	1.53986e+07	1.65379e+07	1.23424	0.0398649	0.112664	0.217975	-2.19776	down
ME0052883	Farnesyl diphosphate	Organic acids	Organic acids	C15H28O7P2	2	0.7343	13058-04-3	6.71323e+06	7.77681e+06	5.53199e+06	3.45344e+07	2.97741e+07	2.78227e+07	1.2925	0.00363458	0.0377564	0.217321	-2.2021	down
ME0166427	2-Keto-3,6-dideoxy-6-sulfogluconate	Organic acids	Organic acids	C6H8O8S-2	3	0.5942	-	2.43274e+06	9.34084e+06	886351	1.9043e+07	2.02478e+07	1.93001e+07	1.07494	0.0257085	0.0863269	0.216073	-2.21041	down
ME0008784	N(4)-Acetylsulfamethazine	Benzene and substituted derivatives	Benzene and substituted derivatives	C14H16N4O3S	2	0.7659	-	1.61801e+06	1.80257e+06	1.60127e+06	7.48712e+06	6.48324e+06	9.32281e+06	1.29219	0.0176461	0.0719328	0.215594	-2.21361	down
MEDP1234	Dopaquinone	Benzene and substituted derivatives	Benzene and substituted derivatives	C9H9NO4	3	0.787	4430-97-1	1.09911e+07	9.5218e+06	1.18762e+07	2.81686e+07	5.48934e+07	6.97898e+07	1.22158	0.0804761	0.176618	0.211898	-2.23856	down
ME0156056	Pro-Val-Tyr	Amino acids and derivatives	Amino acids and derivatives	C19H27N3O5	2	0.8624	-	2.27941e+06	4.47379e+06	3.3023e+06	1.69808e+07	1.99483e+07	1.05406e+07	1.2332	0.0403523	0.113529	0.21183	-2.23902	down
MEDN1262	LPS(18:2/0:0)	GP	LPS	C24H44NO9P	3	0.6195	-	7.07155e+07	7.99504e+06	1.01243e+07	8.63516e+07	8.30898e+07	2.51525e+08	1.01482	0.175234	0.287489	0.211026	-2.24451	down
ME0111936	2,3-Butanediol apiosylglucoside	Alcohol and amines	Alcohols	C15H28O11	3	0.6824	-	723647	1.14713e+06	1.54174e+06	4.14177e+06	5.50161e+06	6.57144e+06	1.24042	0.0178344	0.0722105	0.210457	-2.2484	down
ME0154382	Nepodin	Benzene and substituted derivatives	Benzene and substituted derivatives	C13H12O3	3	0.6524	3785-24-8	2.11671e+06	3.98194e+06	1.7109e+06	6.67919e+06	2.20999e+07	8.38706e+06	1.12021	0.180549	0.291796	0.210125	-2.25068	down
ME0137498	Benzyl cinnamate	Benzene and substituted derivatives	Benzene and substituted derivatives	C16H14O2	3	0.6641	103-41-3 | 8014-16-2 | 78277-23-3	4.48551e+06	4.42282e+06	3.38584e+06	2.02334e+07	1.82973e+07	2.00612e+07	1.29743	0.000142012	0.0139546	0.209827	-2.25273	down
ME0137517	Bisdemethoxycurcumin	Phenolic acids	Phenolic acids	C19H16O4	2	0.731	24939-16-0	5.66085e+06	4.19856e+06	2.90064e+06	2.07471e+07	1.89264e+07	2.11693e+07	1.2702	0.000124915	0.0130469	0.209721	-2.25345	down
ME0129622	1-(6-hydroxy-2H-1,3-benzodioxol-5-yl)-3-(4-methoxy-1-benzofuran-5-yl)propane-1,3-dione	Benzene and substituted derivatives	Benzene and substituted derivatives	C19H14O7	3	0.7692	-	2898571	1.30596e+06	2.06566e+06	8.97193e+06	1.08401e+07	1.02329e+07	1.25449	0.000449763	0.0186602	0.208694	-2.26054	down
ME0000022	(+/-)-6-Acetonyldihydrochelerythrine	Alkaloids	Isoquinoline alkaloids	C24H23NO5	3	0.6852	22864-92-2	2.11441e+06	846869	2.22841e+06	1.04327e+07	4.87888e+06	9.65311e+06	1.17197	0.0551621	0.141119	0.207881	-2.26617	down
ME0054371	Linoelaidic acid	Lipids	Free fatty acids	C18H32O2	2	0.8806	506-21-8	2.16013e+06	2.22076e+06	1.84581e+06	1.18298e+07	8.74563e+06	9.72411e+06	1.29591	0.0116037	0.0571117	0.205505	-2.28276	down
MEDL00572	1,3-Dicaffeoylquinic acid	Phenolic acids	Phenolic acids	C25H24O12	3	0.8148	19870-46-3	2.08998e+06	3.42107e+06	2.72451e+06	1.37792e+07	1.44946e+07	1.195e+07	1.28316	0.00115367	0.0248879	0.204744	-2.28811	down
ME0107248	His-Asp-Lys	Amino acids and derivatives	Amino acids and derivatives	C16H26N6O6	3	0.7258	-	4.49054e+06	6.52294e+06	3.41909e+06	2.42993e+07	2.4263e+07	2.3093e+07	1.27407	0.000538293	0.0192045	0.201416	-2.31175	down
ME0105739	Arg-Met	Amino acids and derivatives	Amino acids and derivatives	C11H23N5O3S	3	0.578	45243-23-0	703585	1.67319e+06	1.73136e+06	4.73413e+06	7.69534e+06	8.09568e+06	1.20599	0.0267597	0.0882692	0.200152	-2.32083	down
ME0168621	4-Oxo-2-nonenal	Others	Aldehyde compounds	C9H14O2	3	0.6559	-	1.98903e+06	2.82538e+06	1.94788e+06	4.81088e+06	1.282e+07	1.62468e+07	1.15673	0.115477	0.219101	0.199609	-2.32475	down
MEDP0519	L-Norleucine	Amino acids and derivatives	Amino acids and derivatives	C6H13NO2	3	0.9502	327-57-1	1.56014e+07	2.07221e+07	1.87692e+07	1.31568e+08	8.80285e+07	5.69833e+07	1.24362	0.075482	0.171061	0.199193	-2.32776	down
ZINC43617340	Pipericine	Alkaloids	Alkaloids	C22H41NO	3	0.9516	-	1.57266e+07	2.00744e+07	3.08949e+06	8.91728e+07	4.98696e+07	5.73987e+07	1.09287	0.0338143	0.102987	0.197975	-2.33661	down
MEDP0456	Piperidine	Alkaloids	Piperidine alkaloids	C5H11N	3	0.8381	110-89-4	1.3189e+08	1.3458e+08	1.19073e+08	7.10452e+08	6.28696e+08	6.14272e+08	1.3039	0.00268135	0.0343615	0.197368	-2.34104	down
ME0105666	Arg-Lys	Amino acids and derivatives	Amino acids and derivatives	C12H26N6O3	2	0.7504	40968-46-5	5.7793e+06	6.5875e+06	1.78848e+06	9.56986e+06	3.209e+07	3.04211e+07	1.07134	0.111222	0.214738	0.19638	-2.34828	down
MEDL02681	6-Deoxyfagomine	Alkaloids	Piperidine alkaloids	C6H13NO2	3	0.8795	197449-09-5	3.96315e+08	3.61876e+08	3.28853e+08	2.0613e+09	1.70061e+09	1.77689e+09	1.30134	0.00439126	0.0392476	0.19626	-2.34916	down
ME0011680	cis-4-Decen-1-ol	Alcohol and amines	Alcohols	C10H20O	3	0.6921	57074-37-0	1.16033e+06	1.04569e+06	1.16284e+06	4.6819e+06	5.35464e+06	7.13504e+06	1.2895	0.024114	0.0846883	0.196188	-2.34969	down
MEDL01830	(1E)-1,7-bis(4-hydroxy-3-methoxyphenyl)hept-1-ene-3,5-dione	Phenolic acids	Phenolic acids	C21H22O6	3	0.53	76474-56-1	260120	1.97058e+06	1.32383e+06	6.80632e+06	4.31464e+06	7.04821e+06	1.08244	0.0146866	0.0643659	0.195635	-2.35376	down
ME0146066	Asp-Cys-Asn	Amino acids and derivatives	Amino acids and derivatives	C11H18N4O7S1	3	0.635	-	1.36345e+07	1.49668e+06	2.33608e+06	3.29606e+07	2.02988e+07	3.69731e+07	1.08755	0.0211023	0.0798473	0.193581	-2.36899	down
ME0049038	Cortolone-3-glucuronide	Others	Ketone compounds	C27H42O11	3	0.9682	56162-46-0	1.19064e+07	1.27732e+07	7.99471e+06	5.30716e+07	5.50526e+07	6.15405e+07	1.28571	0.000413386	0.0176757	0.192582	-2.37646	down
ME0151663	Ile-Ala	Amino acids and derivatives	Amino acids and derivatives	C9H18N2O3	2	0.8237	24787-73-3	3.63749e+06	7.41496e+06	5.11054e+06	2.28736e+07	3.02932e+07	3.15278e+07	1.25971	0.00670878	0.0457128	0.190838	-2.38958	down
ME0112343	(2R,3R,4R,5S,6S)-3,4,5,6-Tetrahydroxyoxane-2-carboxylic acid	Organic acids	Organic acids	C6H10O7	2	0.7667	-	1.82408e+07	2.07995e+07	1.24764e+07	7.18029e+07	8.52444e+07	1.16983e+08	1.26709	0.027765	0.0912628	0.187997	-2.41122	down
MEDP1490	cis-4-Hydroxy-D-proline	Amino acids and derivatives	Amino acids and derivatives	C5H9NO3	3	0.7299	2584-71-6	3.50544e+06	7.22593e+06	4.70354e+06	2.63671e+07	3.31196e+07	2.36175e+07	1.26105	0.00814298	0.0485717	0.185729	-2.42873	down
ME0133358	1-(2-Hydroxyphenyl)-3-(4-hydroxyphenyl)-2-propen-1-one	Others	Ketone compounds	C15H12O3	2	0.7113	13323-66-5	5.91265e+06	2.09753e+06	2.1066e+06	2.25413e+07	6.85791e+06	2.52247e+07	1.09771	0.11613	0.219771	0.185208	-2.43278	down
MEDP2077	1-Phenylbiguanide	Benzene and substituted derivatives	Benzene and substituted derivatives	C8H11N5	3	0.7182	102-02-3	1.12989e+07	7.19101e+06	1.34248e+06	4.21194e+07	3.70009e+07	2.79914e+07	1.0939	0.0062482	0.0441871	0.185156	-2.43318	down
ME0000556	(2,2-Diethoxyethyl)benzene	Benzene and substituted derivatives	Benzene and substituted derivatives	C12H18O2	3	0.6739	6314-97-2	5.46207e+06	3.20408e+06	2.87072e+06	5.90571e+06	2.64106e+07	3.04294e+07	1.04883	0.152108	0.261955	0.183867	-2.44326	down
MEDN0812	4-Hydroxystyrene	Phenolic acids	Phenolic acids	C8H8O	3	0.727	2628-17-3	4.94353e+06	4.59786e+06	2.91733e+06	2.2958e+07	2.75376e+07	1.73009e+07	1.26925	0.0209959	0.0797525	0.183766	-2.44406	down
ME0009934	Tolbutamide	Benzene and substituted derivatives	Benzene and substituted derivatives	C12H18N2O3S	3	0.695	64-77-7	2.49263e+06	1.93537e+06	1.88136e+06	1.20977e+07	1.145e+07	1.1413e+07	1.30024	6.42685e-06	0.00268262	0.180471	-2.47016	down
ME0106498	3-Hydroxyoctanoic acid	Organic acids	Organic acids	C8H16O3	2	0.7745	14292-27-4 | 88930-08-9 | 120659-38-3	4483148	3.29728e+06	2.11767e+06	1.28728e+07	2.80149e+07	1.40156e+07	1.2199	0.0883754	0.187496	0.180282	-2.47167	down
FDATN00793	4-Hydroxycinnamic acid	Phenolic acids	Phenolic acids	C9H8O3	3	0.8401	501-98-4	1.82859e+06	3.43879e+06	2.72566e+06	1.67509e+07	1.50577e+07	1.27375e+07	1.27318	0.00394894	0.0387823	0.179433	-2.47848	down
ME0140171	trans-Acenaphthen-1,2-diol	Benzene and substituted derivatives	Benzene and substituted derivatives	C12H10O2	3	0.7196	-	4.93153e+06	3.80077e+06	3.51499e+06	1.6645e+07	28725492	2.38921e+07	1.27607	0.0308578	0.0970637	0.176824	-2.49961	down
ME0106836	L-Glutaminyl-L-asparagine	Amino acids and derivatives	Amino acids and derivatives	C9H16N4O5	2	0.7048	14608-79-8	3.3915e+06	658515	2.82587e+06	2.10898e+07	8.46869e+06	9.33849e+06	1.10344	0.114419	0.218427	0.176772	-2.50004	down
ME0122193	6-Hydroxy-1H-indole-3-carboxylic acid	Organic acids	Organic acids	C9H7NO3	3	0.579	24370-78-3	5.62145e+06	1.0769e+07	5.84512e+06	4.40217e+07	4.82899e+07	3.4505e+07	1.26433	0.00639841	0.044741	0.175336	-2.5118	down
MEDN1388	Sedoheptulose	Others	Saccharides	C7H14O7	3	0.7497	3019-74-7	7.8432e+06	7.18067e+06	7.07733e+06	2.16912e+07	6.34384e+07	4.11794e+07	1.22115	0.10231	0.204949	0.174977	-2.51476	down
MEDL00810	5-Methylcytosine	Nucleotides and derivatives	Nucleotides and derivatives	C5H7N3O	3	0.649	554-01-8	3.53435e+06	2.75653e+06	1.65271e+06	1.73053e+07	1.34236e+07	1.46765e+07	1.26499	0.00268708	0.0343615	0.174948	-2.515	down
ME0154377	Neoschaftoside	Flavonoids	Flavones	C26H28O14	3	0.6796	61328-41-4	1.01482e+08	1.1399e+08	9.57118e+07	6.04678e+08	5.72702e+08	6.21485e+08	1.30408	0.0002055	0.0140569	0.172989	-2.53125	down
MEDL00431	Agmatine	Alkaloids	Alkaloids	C5H14N4	3	0.9075	306-60-5	1.97575e+07	1.69727e+07	1.81587e+07	1.22155e+08	9.78909e+07	9.86281e+07	1.30141	0.00762665	0.0479426	0.172242	-2.53749	down
ME0126198	Plinabulin	Heterocyclic compounds	Heterocyclic compounds	C19H20N4O2	3	0.658	714272-27-2	845895	928433	206487	5.27898e+06	3.84231e+06	2.38145e+06	1.13982	0.0543278	0.140485	0.172204	-2.53781	down
ME0103386	Acadesine	Nucleotides and derivatives	Nucleotides and derivatives	C9H14N4O5	3	0.6894	2627-69-2	1.95598e+06	1.85575e+06	2.8055e+06	9.62264e+06	1.12902e+07	1.78729e+07	1.2633	0.0491664	0.130229	0.17061	-2.55123	down
MEDN1321	trans-trans-Muconic acid	Organic acids	Organic acids	C6H6O4	2	0.7606	3588-17-8	1.33519e+07	2.40693e+06	9.83537e+06	6.699e+07	3.45314e+07	4.96054e+07	1.13612	0.0354814	0.10614	0.169355	-2.56187	down
ME0144652	Ala-Lys-Ala	Amino acids and derivatives	Amino acids and derivatives	C12H24N4O4	2	0.7687	-	1.67507e+06	1.36388e+06	1.16879e+06	6.1253e+06	8.69926e+06	1.00537e+07	1.28014	0.0252637	0.0859324	0.169133	-2.56377	down
ZINC95918953	[2-Benzoyloxy-4,5-dihydroxy-3,6-bis(4-hydroxyphenyl)phenyl] benzoate	Benzene and substituted derivatives	Benzene and substituted derivatives	C32H22O8	3	0.7257	-	1.47292e+06	3.83021e+06	796291	1.4426e+07	1.07981e+07	1.11348e+07	1.18364	0.00288471	0.0354326	0.167756	-2.57557	down
ME0157029	Ser-Trp	Amino acids and derivatives	Amino acids and derivatives	C14H17N3O4	2	0.8056	-	3.32828e+06	4.66789e+06	2.76139e+06	2.35775e+07	2.25645e+07	1.83841e+07	1.2846	0.0038405	0.0385496	0.166716	-2.58453	down
ME0114405	Erythritol	Others	Saccharides	C4H10O4	3	0.8635	149-32-6	3.10557e+07	2.96689e+07	1.9868e+07	1.2608e+08	1.7347e+08	185063186	1.28005	0.0147723	0.0644392	0.166303	-2.58812	down
ME0012046	11,12,15-THETA	Lipids	Free fatty acids	C20H34O5	3	0.658	-	1.33426e+07	2.46099e+07	5.62242e+06	1.12919e+08	6.93711e+07	8.02323e+07	1.18621	0.0185858	0.0732645	0.165986	-2.59087	down
ME0144205	Abu-Ile-OH	Amino acids and derivatives	Amino acids and derivatives	C15H20N2O6	3	0.6372	-	2.939e+06	1.64582e+06	2.31432e+06	1.49402e+07	1.37948e+07	1.29026e+07	1.28478	0.000233403	0.0140569	0.165695	-2.5934	down
MEDN1477	D-Mannitol 1-phosphate	Others	Saccharides	C6H15O9P	3	0.7954	15806-48-1	2.94097e+06	3.61031e+06	2.16183e+06	1.92129e+07	1.90579e+07	1.48771e+07	1.28537	0.00564092	0.0422808	0.163941	-2.60875	down
MEDN0374	(±)9-HpODE	Lipids	Free fatty acids	C18H32O4	3	0.7127	5502-91-0	4.9779e+06	3.74433e+06	4.17807e+06	1.63518e+07	2.89832e+07	3.3727e+07	1.26216	0.0504469	0.133016	0.163167	-2.61558	down
ME0114719	Leonuriside A	Phenolic acids	Phenolic acids	C14H20O9	3	0.9563	121748-12-7	1.19454e+06	1.59042e+06	1.47302e+06	8.03112e+06	9.33286e+06	8.81885e+06	1.29906	0.00126153	0.0261124	0.162625	-2.62038	down
ME0143180	4,4a,5,6,7,8-Hexahydro-6-(p-hydroxyphenyl)-2(3H)-naphthalenone	Benzene and substituted derivatives	Benzene and substituted derivatives	C16H18O2	3	0.7638	93015-32-8	680278	2.01436e+06	1.46834e+06	9.69935e+06	1.17007e+07	4376506	1.17808	0.0767641	0.172465	0.161502	-2.63037	down
ME0103851	D-4-Hydroxyphenylglycine	Amino acids and derivatives	Amino acids and derivatives	C8H9NO3	3	0.6385	22818-40-2	6.94098e+06	1.34086e+07	6.57346e+06	9.39782e+07	4.11882e+07	3.56494e+07	1.20649	0.121102	0.225559	0.157614	-2.66553	down
ME0148861	Echinopsine	Alkaloids	Quinoline alkaloids	C10H9NO	3	0.8989	83-54-5	1.65257e+07	3.04198e+07	1.11653e+07	1.01235e+08	1.70945e+08	1.02373e+08	1.23262	0.0379284	0.109957	0.155147	-2.6883	down
ME0140325	(2S,3S)-2-hydroxytridecane-1,2,3-tricarboxylic acid	Organic acids	Organic acids	C16H28O7	3	0.614	-	1.80918e+06	1.81417e+06	355300	5.12756e+06	1.01201e+07	1.07342e+07	1.13307	0.0455937	0.124087	0.153132	-2.70715	down
MEDL01869	Methylgingerol	Phenolic acids	Phenolic acids	C18H28O4	2	0.7914	61914-52-1	5.241e+06	8.42525e+06	8.41566e+06	2.52401e+07	5.73125e+07	6.1991e+07	1.22769	0.0703817	0.16364	0.15277	-2.71057	down
ME0140071	(-)-Viburnitol	Alcohol and amines	Alcohols	C6H12O5	3	0.7423	488-76-6	965269	446205	380573	1.93087e+06	4.85544e+06	5.0957e+06	1.19112	0.076136	0.172175	0.15082	-2.7291	down
ME0110913	Anandamide	Alcohol and amines	Amines	C22H37NO2	2	0.7176	94421-68-8	3.41917e+06	1.81006e+07	1.14541e+06	5.85907e+07	5.01686e+07	4.18019e+07	1.0964	0.00416699	0.0388989	0.150538	-2.7318	down
ME0003835	3-Aminophenol	Benzene and substituted derivatives	Benzene and substituted derivatives	C6H7NO	2	0.8119	-	4.78959e+06	4.37887e+06	1.67097e+06	2.13952e+07	2.66504e+07	2.43846e+07	1.23699	0.000791079	0.0222979	0.149654	-2.7403	down
ZINC95910424	3-[2-[(1R,4abeta)-2-Methylene-5alpha-(hydroxymethyl)-5,8aalpha-dimethyl-6alpha-(sulfooxy)decahydronaphthalene-1-yl]ethyl]-2,5-dihydrofuran-2-one	Others	Lactones	C20H30O7S	3	0.6535	-	3.09078e+06	197349	1.92973e+06	8.42227e+06	5.65033e+06	2.08541e+07	1.00496	0.16464	0.276672	0.149395	-2.7428	down
MEDN0227	alpha-D-glucose-6-phosphate	Others	Saccharides	C6H13O9P	3	0.944	15209-11-7	1.53956e+07	1.8063e+07	656897	9.46165e+07	7.07943e+07	6.35137e+07	1.00347	0.00775741	0.048277	0.149025	-2.74637	down
ME0003649	3,4-Dimethylbenzoic acid	Phenolic acids	Phenolic acids	C9H10O2	3	0.7522	619-04-5	777285	1.0281e+06	3.65515e+06	5.25853e+06	1.90934e+07	1.2426e+07	1.11626	0.113911	0.217781	0.148473	-2.75172	down
ME0125782	1-Hexadecanoylpyrrolidine	Alkaloids	Alkaloids	C20H39NO	3	0.9322	70974-48-0	2.02057e+07	3.18619e+07	1.02394e+07	1.56536e+08	1.38252e+08	1.28178e+08	1.24106	0.000475805	0.0188378	0.14731	-2.76307	down
ME0155534	p-Hydroxyphenylacetothiohydroximate	Phenolic acids	Phenolic acids	C8H9NO2S	3	0.5688	-	1.74903e+06	2.09706e+06	566792	1.30287e+07	8.82338e+06	8.11379e+06	1.20394	0.0232154	0.0840886	0.147264	-2.76353	down
MEDP0791	4-Aminophenol	Benzene and substituted derivatives	Benzene and substituted derivatives	C6H7NO	3	0.777	123-30-8	1.10212e+06	1.11825e+06	1.0279e+06	4.82147e+06	7.62791e+06	9.72846e+06	1.27497	0.0471335	0.126799	0.146465	-2.77137	down
ME0105792	Asn-Ser-Lys	Amino acids and derivatives	Amino acids and derivatives	C13H25N5O6	2	0.7114	-	387820	3.0961e+06	1.45385e+07	3.93275e+07	5.63595e+07	2.84125e+07	1.0263	0.0302733	0.0962784	0.145226	-2.78363	down
ME0104373	2-[1-(Carboxymethyl)-3-methylcyclohexyl]acetic acid	Organic acids	Organic acids	C11H18O4	2	0.8015	5345-12-0	174415	1.48156e+06	139989	2.5709e+06	6.61123e+06	3.21468e+06	1.09043	0.0931076	0.193577	0.144873	-2.78714	down
ME0154550	1-Methyl-3-nitro-1-nitrosoguanidine	Others	Others	C2H5N5O3	3	0.6954	70-25-7	2.30117e+06	4.07051e+06	1.75818e+06	1.63645e+07	2.4461e+07	1.56677e+07	1.25618	0.0238586	0.0842801	0.143909	-2.79677	down
MEDP1027	Maltol	Heterocyclic compounds	Heterocyclic compounds	C6H6O3	3	0.922	118-71-8	3.28557e+07	1.83604e+06	2.97302e+06	1.02202e+08	3.27727e+07	1.29274e+08	1.04228	0.106701	0.209223	0.142535	-2.81061	down
ME0118739	2-Methyl-4-phenylthiazole	Heterocyclic compounds	Heterocyclic compounds	C10H9NS	2	0.7516	1826-16-0	1.10322e+06	2.7508e+06	1.38132e+06	7.92628e+06	1.43892e+07	1.46377e+07	1.23501	0.0348956	0.104912	0.141675	-2.81935	down
ME0131331	3-(4-Hydroxy-3-methoxyphenyl)-2-propenoic acid	Organic acids	Organic acids	C10H10O4	2	0.9461	-	8.17237e+06	8.79474e+06	6.17087e+06	4.62403e+07	5.29149e+07	6.43495e+07	1.29256	0.0111732	0.0566858	0.141513	-2.821	down
ME0140484	(8E,10S,12Z,15Z)-10-hydroperoxyoctadeca-8,12,15-trienoic acid	Lipids	Free fatty acids	C18H30O4	3	0.7418	-	1.57995e+06	1.12016e+06	830777	1.06362e+07	7.31636e+06	7.09633e+06	1.27544	0.0214004	0.080278	0.14096	-2.82664	down
ME0133267	4-(3,4-Dihydroxyphenyl)-7-hydroxy-5-[3,4,5-trihydroxy-6-[(3,4,5-trihydroxyoxan-2-yl)oxymethyl]oxan-2-yl]oxychromen-2-one	Benzene and substituted derivatives	Benzene and substituted derivatives	C26H28O15	3	0.9517	-	1.71454e+07	1.1011e+07	1.63482e+07	1.07277e+08	1.04326e+08	1.05581e+08	1.29423	5.49049e-05	0.0128134	0.140312	-2.83329	down
MEDL00662	3-(2-Hydroxyphenyl)propanoic acid	Organic acids	Organic acids	C9H10O3	3	0.5657	495-78-3	7.78176e+06	3.31704e+06	4.93121e+06	4.30048e+07	3.90006e+07	3.32164e+07	1.26807	0.00240485	0.0330137	0.139123	-2.84557	down
MEDL00367	Glutaminylphenylalanine	Amino acids and derivatives	Amino acids and derivatives	C14H19N3O4	3	0.9308	92327-75-8	3.08983e+06	561219	1.13511e+07	4.00587e+07	3.74861e+07	3.0628e+07	1.08229	0.00212062	0.0303586	0.138687	-2.85009	down
ME0005664	Dizocilpine	Benzene and substituted derivatives	Benzene and substituted derivatives	C16H15N	3	0.5708	77086-21-6	334763	803311	366182	2.16327e+06	4.27738e+06	4.4417e+06	1.2275	0.0458803	0.124477	0.138229	-2.85487	down
ME0169011	D-Galactosamine	Others	Saccharides	C6H13NO5	3	0.5708	90-76-6	8.11677e+06	6.93305e+06	2.46582e+06	4.59688e+07	5.10294e+07	3.25071e+07	1.22453	0.0146735	0.0643659	0.13525	-2.8863	down
mws4075	Enoxolone	Terpenoids	Triterpene	C30H46O4	3	0.6291	471-53-4	1.50651e+06	1.37654e+06	720533	1.2033e+07	6.66749e+06	8.15446e+06	1.25801	0.0374126	0.109143	0.134187	-2.89768	down
ME0107764	Leu-Tyr-Arg	Amino acids and derivatives	Amino acids and derivatives	C21H34N6O5	2	0.75	-	2.4492e+06	2.45676e+06	1.85184e+06	1.18591e+07	2.04511e+07	1.8555e+07	1.28307	0.0293932	0.0951077	0.132857	-2.91205	down
MEDP0338	LysoPC 16:0	Lipids	LPC	C24H50NO7P	2	0.9462	17364-16-8	3.49227e+07	1.69785e+07	1.44743e+07	1.41082e+08	2.02839e+08	1.61475e+08	1.26056	0.00874901	0.050728	0.131333	-2.92869	down
ME0115006	GcNeu	Organic acids	Organic acids	C11H19NO10	3	0.6437	1113-83-3	1.61666e+06	1.58533e+06	930741	7.5787e+06	1.09717e+07	1.30421e+07	1.27146	0.027008	0.0889312	0.130814	-2.93442	down
ME0138675	3''-O-L-Rhamnopyranosylastragalin	Flavonoids	Flavones	C27H30O15	2	0.782	28447-29-2	5.50021e+06	1.29802e+06	4.9053e+06	2.91476e+07	3.60873e+07	2.66762e+07	1.20433	0.0041166	0.0388989	0.127335	-2.9733	down
pmp001271	1-Linoleoyl-sn-glycerol-diglucoside	Lipids	Free fatty acids	C33H58O14	3	0.9764	-	1.77053e+06	497172	2.56792e+06	1.89505e+07	9.91066e+06	9.13486e+06	1.17197	0.0677042	0.159802	0.127266	-2.97408	down
ME0109611	Ser-Gln	Amino acids and derivatives	Amino acids and derivatives	C8H15N3O5	2	0.7554	94421-66-6	4.54309e+07	7.674e+07	3.21426e+07	3.4765e+08	5.15467e+08	3.52973e+08	1.26238	0.0187819	0.0738228	0.126893	-2.97831	down
ME0140482	10S-hydroperoxy-8E-octadecenoic acid	Lipids	Free fatty acids	C18H34O4	3	0.9822	-	3.35927e+06	840980	367122	6.43099e+06	1.27361e+07	1.70464e+07	1.12735	0.065342	0.157327	0.126123	-2.98709	down
ME0159282	Val-Ile	Amino acids and derivatives	Amino acids and derivatives	C11H22N2O3	2	0.7259	20556-14-3	3.81154e+06	4.81659e+06	7.39653e+06	2.42269e+07	5.81918e+07	4.47827e+07	1.24412	0.0626644	0.153335	0.125979	-2.98875	down
MEDP1022	2-[(2-Amino-3-hydroxybutanoyl)amino]-3-phenylpropanoic acid	Amino acids and derivatives	Amino acids and derivatives	C13H18N2O4	3	0.8215	-	2.49172e+06	2.36548e+06	2.34397e+06	1.92694e+07	2.06155e+07	1.73524e+07	1.30547	0.00314749	0.0364096	0.125812	-2.99065	down
MEDL00911	6-Hydroxydopamine	Alcohol and amines	Polyamines	C8H11NO3	3	0.7434	1199-18-4	3.80886e+06	4.01546e+06	806314	2.25212e+07	2.79669e+07	1.83449e+07	1.18301	0.0109637	0.0562874	0.125385	-2.99556	down
ME0109090	Phenylalanyl-alanyl-lysine	Amino acids and derivatives	Amino acids and derivatives	C18H28N4O4	3	0.5906	107889-42-9	3.73224e+06	6.41839e+06	392858	2.38953e+07	2.5165e+07	3.54076e+07	1.08632	0.0100558	0.0544179	0.124822	-3.00205	down
MEDN0052	N6-Acetyl-L-lysine	Amino acids and derivatives	Amino acids and derivatives	C8H16N2O3	3	0.7338	692-04-6	6.22824e+06	7.91943e+06	6.91175e+06	6.27366e+07	5.18236e+07	5.4664e+07	1.30199	0.00369988	0.0377564	0.124447	-3.0064	down
MEDL01893	9-Oxo-nonanoic acid	Organic acids	Organic acids	C9H16O3	3	0.9409	-	4.39669e+07	3.82592e+07	3.41795e+07	9.60153e+07	4.11206e+08	4.31245e+08	1.15495	0.127495	0.233824	0.124038	-3.01114	down
ME0120975	5,6-Dihydroxyindole	Alkaloids	Plumerane	C8H7NO2	3	0.8791	3131-52-0	3.26864e+06	843175	857509	1.48379e+07	1.15275e+07	1.4409e+07	1.21798	0.00107684	0.0248879	0.121873	-3.03654	down
MEDP0636	2-Furancarboxaldehyde	Others	Aldehyde compounds	C5H4O2	3	0.897	35796	7.35981e+06	6.30953e+06	7.97564e+06	5.28605e+07	6.22531e+07	6.28714e+07	1.30195	0.00324748	0.0364096	0.121611	-3.03965	down
MEDN0326	Tartaric acid	Organic acids	Organic acids	C4H6O6	3	0.6897	87-69-4	5.88449e+06	5.10617e+06	3.93772e+06	2.24202e+07	4.78989e+07	5.35331e+07	1.25475	0.0625101	0.153161	0.120534	-3.05249	down
ME0013128	2,4,12-Octadecatrienoic acid isobutylamide	FA	Others	C22H39NO	3	0.9898	151391-69-4	9.55876e+07	1.63699e+08	1.96911e+07	1.03547e+09	6.18406e+08	6.72651e+08	1.15036	0.0260418	0.0869767	0.119912	-3.05995	down
ME0105414	Acetoacetic acid	Organic acids	Organic acids	C4H6O3	2	0.8998	541-50-4	3.97365e+06	3.72922e+06	4.66696e+06	3.87579e+07	3.1832e+07	3.39027e+07	1.30241	0.0038806	0.0385546	0.11838	-3.0785	down
ME0160180	Phthalate	Benzene and substituted derivatives	Benzene and substituted derivatives	C8H4O4-2	3	0.519	3198-29-6	9.38144e+06	7.19823e+06	5.69383e+06	5.75703e+07	6.76826e+07	6.51271e+07	1.29467	0.00115295	0.0248879	0.116995	-3.09548	down
ME0127912	2,3-Dihydroxycinnamic acid	Organic acids	Organic acids	C9H8O4	3	0.8305	38481-04-8	1.82414e+08	4.82993e+07	5.75344e+07	9.56954e+08	7.51093e+08	7.99702e+08	1.23121	0.00105753	0.0248879	0.114943	-3.12101	down
ME0104253	1H-Imidazole-4-sulfonamide	Alcohol and amines	Amines	C3H5N3O2S	3	0.6778	58768-75-5	886791	781541	317476	4.78764e+06	4.76026e+06	7.75721e+06	1.24343	0.0326084	0.100131	0.114753	-3.1234	down
MEDTN03147	Creatinolfosfate	Organic acids	Organic acids	C4H12N3O4P	3	0.5976	6903-79-3	2.20622e+06	1.38733e+06	2.25987e+06	1.52553e+07	1.59639e+07	2.01469e+07	1.28907	0.00825516	0.049084	0.113955	-3.13347	down
ME0009222	Benzoyl L-arginine methyl ester	Benzene and substituted derivatives	Benzene and substituted derivatives	C14H20N4O3	3	0.7173	967-88-4	3.07642e+06	4.54609e+06	3.10974e+06	2.44643e+07	4.82242e+07	2.1857e+07	1.26461	0.0790595	0.175302	0.113514	-3.13906	down
MEDL02261	Tyrosol	Phenolic acids	Phenolic acids	C8H10O2	3	0.745	501-94-0	1.34478e+06	1.04179e+06	656734	2.02317e+06	1.17939e+07	1.36607e+07	1.08749	0.152193	0.261955	0.110755	-3.17455	down
MEDP1051	Sphingosine	Lipids	Sphingolipids	C18H37NO2	3	0.824	123-78-4	1.17332e+07	1.61648e+07	8.09285e+06	1.3359e+08	9.9764e+07	9.55518e+07	1.28187	0.012445	0.0594242	0.109426	-3.19197	down
ME0143845	3-(6-Hydroxyindol-3-yl)lactic acid	Alkaloids	Plumerane	C11H11NO4	3	0.668	-	3.35243e+06	3.92774e+06	3.23472e+06	3.30863e+07	2.99312e+07	3.4347e+07	1.30397	0.00162957	0.0284476	0.107995	-3.21096	down
ME0105475	Ala-Met-Lys	Amino acids and derivatives	Amino acids and derivatives	C14H28N4O4S1	2	0.7386	-	1.2096e+06	1.57849e+06	389994	3.3862e+06	7.63349e+06	1.86439e+07	1.11653	0.190985	0.298385	0.107137	-3.22247	down
MEDP1031	1-Phenylethanol	Phenolic acids	Phenolic acids	C8H10O	3	0.9286	98-85-1	1.29926e+07	6.20083e+06	5.13075e+06	2.05331e+07	1.47687e+08	6.26135e+07	1.10879	0.206587	0.312305	0.105376	-3.24639	down
MEDP1589	Theonylleucine	Amino acids and derivatives	Amino acids and derivatives	C10H20N2O4	3	0.7391	50299-12-2	6.34928e+06	4.959e+06	2.99703e+06	4.74407e+07	4.79986e+07	4.0978e+07	1.2834	0.000820425	0.0222979	0.104864	-3.2534	down
ME0106815	Gln-Ile	Amino acids and derivatives	Amino acids and derivatives	C11H21N3O4	2	0.7277	-	142448	1.86332e+06	1.42902e+06	1.21179e+07	1.223e+07	8.41524e+06	1.11258	0.00811428	0.0485717	0.104837	-3.25378	down
ME0152205	Leu-Ala-Phe	Amino acids and derivatives	Amino acids and derivatives	C18H27N3O4	2	0.7374	-	1.19135e+07	5.40326e+06	2.27703e+06	2.2869e+07	7.89237e+07	8.63299e+07	1.14407	0.104331	0.206342	0.104154	-3.26321	down
ME0156474	Dimethylpropiothetin	Organic acids	Organic acids	C5H10O2S	3	0.7149	-	4.11468e+06	4.01034e+06	2.56733e+06	3.64486e+07	3.61086e+07	3.11574e+07	1.29494	0.00158149	0.0283908	0.103094	-3.27797	down
ME0009051	Neostigmine	Benzene and substituted derivatives	Benzene and substituted derivatives	C12H19N2O2+	3	0.5791	59-99-4	4.56344e+06	2.06093e+06	1.68872e+06	2.96054e+07	3.03133e+07	2.23797e+07	1.26424	0.00550407	0.0422808	0.101012	-3.30741	down
MEDP0047	Histamine	Alkaloids	Alkaloids	C5H9N3	3	0.9299	51-45-6	1.14844e+06	876018	8.28552e+06	2.77117e+07	3.14253e+07	4.35006e+07	1.1604	0.0107066	0.0555785	0.10045	-3.31545	down
ME0016972	Cellobiotol	Steroids	Steroid	C12H24O11	3	0.6942	535-94-4	964499	502031	583128	6.12848e+06	6.90457e+06	7.40813e+06	1.28774	0.00132812	0.0263719	0.100271	-3.31802	down
ME0008024	2-(Methanesulfonylamino)benzonitrile	Benzene and substituted derivatives	Benzene and substituted derivatives	C8H8N2O2S	3	0.6723	50790-29-9	139047	448518	469306	2.02009e+06	5.40454e+06	3.12345e+06	1.20458	0.0848898	0.182802	0.100196	-3.31911	down
MEDP1613	Val-val	Amino acids and derivatives	Amino acids and derivatives	C10H20N2O3	3	0.842	3918-94-3	2.61535e+06	1.96083e+06	949285	1.72235e+07	1.81705e+07	1.98456e+07	1.26723	0.000169914	0.0139841	0.100027	-3.32154	down
ME0112421	3,4,5-Trihydroxy-6-(2-phenylacetyl)oxyoxane-2-carboxylic acid	Organic acids	Organic acids	C14H16O8	3	0.7219	-	7.79135e+07	9.14229e+07	5.94932e+07	8.61144e+08	7.43146e+08	6.90857e+08	1.29786	0.00422313	0.0390326	0.0997015	-3.32624	down
MEDP1675	Leu-Leu-Gly	Amino acids and derivatives	Amino acids and derivatives	C14H27N3O4	3	0.6961	4464-36-2	198263	849708	1.02665e+06	2.95348e+06	8.38234e+06	9.64987e+06	1.15069	0.0896317	0.188762	0.0988587	-3.33849	down
ME0105763	Asn-Ala-Lys	Amino acids and derivatives	Amino acids and derivatives	C13H25N5O5	2	0.7409	-	760094	460101	1.29654e+06	6.90851e+06	8.01613e+06	1.07176e+07	1.25989	0.0172657	0.0710022	0.0981479	-3.3489	down
ME0129941	1-O-trans-Cinnamoyl-beta-D-glucopyranose	Phenolic acids	Phenolic acids	C15H18O7	2	0.7384	40004-96-4	1.68063e+06	2.1123e+06	300985	1.50901e+07	1.40293e+07	1.26347e+07	1.18305	0.000224419	0.0140569	0.0980484	-3.35036	down
MEDL00101	Sphinganine	SL	SPH	C18H39NO2	3	0.8608	764-22-7	3.12545e+06	3.99174e+06	2.63519e+06	3.36512e+07	3.14859e+07	3.47711e+07	1.2996	0.00021509	0.0140569	0.0976134	-3.35678	down
ME0109254	Phosphoenolpyruvate	Organic acids	Organic acids	C3H5O6P	2	0.7809	138-08-9	5.92832e+06	2.74199e+06	2.39815e+06	4.56731e+07	3.31778e+07	3.67906e+07	1.27069	0.00702431	0.0458573	0.0957135	-3.38513	down
ME0112852	3-Ketosphingosine	Alcohol and amines	Alcohols	C18H35NO2	3	0.7272	-	7.18071e+06	1.12656e+07	5.13363e+06	9.89963e+07	7.74958e+07	7.05092e+07	1.28006	0.0104327	0.0555785	0.0954647	-3.38889	down
MEDN0083	Syringic acid	Phenolic acids	Phenolic acids	C9H10O5	3	0.953	530-57-4	6.84294e+06	6.57879e+06	3.77438e+06	5.74178e+07	6.07666e+07	6.27705e+07	1.2905	3.44653e-05	0.00939355	0.0950299	-3.39548	down
ME0130594	2-[7,8-dihydroxy-2-methyl-2-(4-methylpent-3-en-1-yl)-2H-chromen-6-yl]-5,7-dihydroxy-3,4-dihydro-2H-1-benzopyran-4-one	Benzene and substituted derivatives	Benzene and substituted derivatives	C25H26O7	3	0.7063	-	1.55016e+06	1.14335e+06	1.14147e+06	1.85842e+07	6.30198e+06	1.55015e+07	1.24918	0.0805349	0.176618	0.0949541	-3.39663	down
MEDP0838	2,6-Dimethylaniline	Alkaloids	Alkaloids	C8H11N	3	0.6221	-	5.97861e+06	2.29801e+06	1.45452e+06	8.65285e+06	6.65942e+07	2.73516e+07	1.09635	0.210826	0.316154	0.0948466	-3.39826	down
ME0106075	2-amino-4-(S-butylsulfonimidoyl)butanoate	Amino acids and derivatives	Amino acids and derivatives	C8H18N2O3S	3	0.608	-	1.49352e+06	1.79306e+06	2.44025e+06	2.41354e+07	2.621e+07	1.02005e+07	1.25588	0.0676001	0.159802	0.0945866	-3.40222	down
ME0109528	Remifentanil	Organic acids	Organic acids	C20H28N2O5	3	0.7012	132875-61-7	742016	1.27318e+06	455320	4.32274e+06	8.57961e+06	1.35306e+07	1.22099	0.0941758	0.194487	0.0934633	-3.41946	down
ME0140555	L-seryl-adenylate	Nucleotides and derivatives	Nucleotides and derivatives	C13H19N6O9P	3	0.6149	-	1.99357e+06	2.85136e+06	794017	2.26361e+07	2.05113e+07	1.77297e+07	1.24959	0.00210344	0.0303586	0.0926285	-3.4324	down
ME0150470	Gly-Pro-Phe	Amino acids and derivatives	Amino acids and derivatives	C16H21N3O4	2	0.7712	70393-97-4	4.06176e+06	520888	2.65298e+06	2.61951e+07	3.10469e+07	2.15229e+07	1.18262	0.00691126	0.0458573	0.0918637	-3.44436	down
MEDN1414	12S-HHT	Lipids	Free fatty acids	C17H28O3	3	0.7044	54397-84-1	2.29159e+07	3.94019e+07	1.53942e+07	1.16714e+08	3.77166e+08	3.52854e+08	1.21221	0.0898501	0.188797	0.0917787	-3.4457	down
ME0138770	Licochalcone a	Flavonoids	Chalcones	C21H22O4	3	0.6896	58749-22-7	1.86926e+06	2.54717e+06	5.03975e+06	1.22394e+07	4.79736e+07	4.31831e+07	1.18692	0.106574	0.209223	0.0914558	-3.45078	down
MEDL00934	Homocitrulline	Amino acids and derivatives	Amino acids and derivatives	C7H15N3O3	3	0.5615	1190-49-4	1.52498e+06	1.51057e+06	2.31443e+06	1.29194e+07	2.08502e+07	2.48223e+07	1.2795	0.0360764	0.107253	0.0913091	-3.4531	down
MADP0546	(2S,3R)-3-hydroxypyrrolidine-2-carboxylic acid	Amino acids and derivatives	Amino acids and derivatives	C5H9NO3	3	0.6582	567-35-1 | 4298-05-9	1.02989e+06	943663	159861	5.19314e+06	6.52816e+06	1.17144e+07	1.16965	0.0676437	0.159802	0.0910324	-3.45748	down
ME0104152	N-carbamoylputrescine	Amino acids and derivatives	Amino acids and derivatives	C5H13N3O	3	0.6304	6851-51-0	4.0987e+06	4.11289e+06	2.57587e+06	4.33528e+07	4.09933e+07	3.4476e+07	1.29501	0.0042083	0.0390326	0.0907867	-3.46138	down
ME0119101	3-(6-oxopyrazolo[1,5-a]pyrido[3,4-e]pyrimidin-7(6H)-yl)propanoic acid	Organic acids	Organic acids	C12H10N4O3	3	0.6755	148191-56-4	1.02948e+06	3.96731e+06	3.56867e+06	4.06559e+07	2.71461e+07	2.68589e+07	1.22933	0.020769	0.0794123	0.0904858	-3.46616	down
MEDN1534	D-Tagatose	Others	Saccharides	C6H12O6	3	0.7027	41847-61-4	9.54422e+06	2.45743e+06	3.33684e+06	5.90266e+07	6.49465e+07	4.78526e+07	1.24466	0.00343622	0.0370833	0.0892676	-3.48572	down
MEDL02717	Traumatin	Lipids	Free fatty acids	C12H20O3	3	0.931	65410-38-0	3.62624e+06	5.08486e+06	3.67526e+06	1.2018e+07	6.70934e+07	6.05282e+07	1.15829	0.134506	0.243407	0.0887023	-3.49488	down
MEDP1024	Leu-Val	Amino acids and derivatives	Amino acids and derivatives	C11H22N2O3	3	0.7697	-	5.74753e+06	3.87092e+06	2.03719e+06	4.63583e+07	4.781e+07	3.80544e+07	1.27014	0.00262663	0.0343615	0.0881516	-3.50387	down
ME0156204	Pterostilbene Phosphate	Benzene and substituted derivatives	Benzene and substituted derivatives	C16H17O6P	3	0.653	959699-21-9	881068	740129	666626	1.00716e+07	7.58648e+06	8.36092e+06	1.30151	0.00814133	0.0485717	0.0879289	-3.50752	down
ME0144050	8-Epideoxyloganin tetraacetate	Others	Lactones	C25H34O13	3	0.6563	-	1.58401e+06	1.39456e+06	691493	1.7965e+07	1.04376e+07	1.3724e+07	1.2709	0.0261726	0.0872577	0.08712	-3.52085	down
ME0124391	Imidazole-4-methanol	Heterocyclic compounds	Heterocyclic compounds	C4H6N2O	3	0.6833	822-55-9	3.28838e+06	3.1113e+06	2.71832e+06	2.00311e+07	5.09745e+07	3.45105e+07	1.2726	0.0693722	0.162507	0.0864134	-3.5326	down
mws5038	Isomaltulose	Others	Saccharides	C12H22O11	3	0.9269	58166-27-1 | 15132-06-6	2.55222e+08	1.36827e+08	1.82881e+08	2.41449e+09	2.21847e+09	2.06741e+09	1.29337	0.000953848	0.0240653	0.0858057	-3.54278	down
ME0138536	Isorhoifolin	Heterocyclic compounds	Heterocyclic compounds	C27H30O14	2	0.778	552-57-8	308851	2.44728e+06	1.9681e+06	1.81635e+07	2.47502e+07	1.23714e+07	1.1669	0.0384723	0.110845	0.0854523	-3.54874	down
ME0006315	Benzyl nicotinate	Benzene and substituted derivatives	Benzene and substituted derivatives	C13H11NO2	2	0.7599	-	1.73527e+06	1770468	1.02182e+06	3.74255e+07	8.62331e+06	7.81504e+06	1.17986	0.23327	0.336783	0.0840556	-3.57251	down
ME0138958	3-Hydroxy-alpha-methyl-DL-tyrosine	Heterocyclic compounds	Heterocyclic compounds	C10H13NO4	3	0.6527	-	1.3583e+06	2.86862e+06	2.84623e+06	2.79643e+07	2.95365e+07	2.76265e+07	1.28156	5.93991e-06	0.00268262	0.0830892	-3.5892	down
ME0158697	TyrMe-Abu-OH	Amino acids and derivatives	Amino acids and derivatives	C20H22N2O7	3	0.5528	-	1.66917e+06	2.48373e+06	187851	2.09164e+07	1.51756e+07	1.73384e+07	1.1483	0.00469863	0.0399863	0.0812413	-3.62164	down
ME0015472	9-Nitrooleic acid	Lipids	Free fatty acids	C18H33NO4	3	0.6955	-	2.32784e+06	1.20503e+06	1.1717e+06	1.08843e+07	1.71993e+07	3.00609e+07	1.25195	0.086718	0.185002	0.0809117	-3.62751	down
ME0110113	Tryptophylglycine	Amino acids and derivatives	Amino acids and derivatives	C13H15N3O3	3	0.6479	7360-09-0	5.33923e+06	2.96717e+06	2.09687e+06	1.44563e+07	6.1989e+07	5.4173e+07	1.19422	0.111918	0.215413	0.0796463	-3.65025	down
ME0054506	LysoPA(22:6(4Z,7Z,10Z,13Z,16Z,19Z)/0:0)	GP	LPA	C25H39O7P	3	0.6192	-	951159	1.51083e+06	1.04869e+06	4.54824e+06	1.87356e+07	2.11194e+07	1.19644	0.118699	0.223174	0.0790635	-3.66084	down
MEDL02351	Hypotaurine	Organic acids	Organic acids	C2H7NO2S	3	0.7094	300-84-5	1.75928e+06	480848	1.06144e+06	1.6598e+07	1.29414e+07	1.22236e+07	1.25566	0.00748006	0.0475009	0.0790552	-3.661	down
ME0137585	DL-Carbidopa	Heterocyclic compounds	Heterocyclic compounds	C10H14N2O4	3	0.6493	-	3.00391e+06	3.61622e+06	2.81661e+06	3.9643e+07	4.72729e+07	3.3276e+07	1.30084	0.0115776	0.0571117	0.0785139	-3.67091	down
MEDN1476	Allantoic acid	Organic acids	Organic acids	C4H8N4O4	3	0.9246	99-16-1	174802	343419	702168	5812843	4.32013e+06	5.41085e+06	1.24831	0.00446442	0.0393164	0.0785128	-3.67093	down
MEDTN03161	delta-12-Prostaglandin J2	Organic acids	Organic acids	C20H30O4	3	0.62	87893-54-7	106831	148074	109381	1.19375e+06	1.83419e+06	1.63074e+06	1.29541	0.0165926	0.0693194	0.0781954	-3.67677	down
ME0144026	(1S,2S)-3-oxo-2-(2'Z-pentenyl)-cyclopentaneoctanoic acid	Lipids	Free fatty acids	C18H30O3	3	0.6923	-	1.11142e+06	750934	825764	1.32654e+06	1.3687e+07	2e+07	1.00757	0.188327	0.295965	0.0767738	-3.70324	down
ME0015475	9-Octadecynoic acid	Lipids	Free fatty acids	C18H32O2	2	0.7123	506-24-1	2.96816e+06	9.38044e+06	5.82254e+06	9.79787e+07	7.35696e+07	6.714e+07	1.26286	0.013329	0.0614451	0.0761292	-3.71541	down
ME0164850	Neoagarobiose	Alcohol and amines	Alcohols	C12H20O10	3	0.7112	-	1.54212e+06	1.18347e+06	1.03921e+06	1.74685e+07	1.65255e+07	1.60961e+07	1.30208	0.000170855	0.0139841	0.0751607	-3.73388	down
Lmhp002031	Leu-Leu	Amino acids and derivatives	Amino acids and derivatives	C12H24N2O3	2	0.8941	3303-31-9	584291	2.67838e+06	1.64895e+06	2.20227e+07	2.62268e+07	1.75786e+07	1.23768	0.0112572	0.0567694	0.0746128	-3.74443	down
MEDP1803	p-Synephrine	Alkaloids	Phenolamine	C9H13NO2	3	0.6296	34520	644683	1.25883e+06	603087	4.62404e+06	1.34528e+07	1.55922e+07	1.22981	0.0898983	0.188797	0.0744482	-3.74762	down
ME0145631	Artecanin	Others	Lactones	C15H18O5	3	0.6181	29431-84-3	2.63879e+06	512612	1.17729e+06	2.1561e+07	1.68055e+07	2.03378e+07	1.23838	0.00203645	0.0302936	0.0737373	-3.76146	down
MEDN0563	2-Benzylsuccinic acid	Organic acids	Organic acids	C11H12O4	3	0.8663	884-33-3	7.68083e+06	2.70858e+06	3.57968e+06	7.65049e+07	5.7603e+07	5.72635e+07	1.27207	0.0084194	0.0495659	0.0729947	-3.77606	down
ME0113238	5-Isopropylbicyclo[3.1.0]hexan-2-one	Others	Ketone compounds	C9H14O	3	0.6964	513-20-2	3.21976e+06	1.40305e+06	2.33651e+06	9.64649e+06	4.70336e+07	3.87776e+07	1.19142	0.121123	0.225559	0.0729048	-3.77784	down
ME0113139	4-O-beta-D-glucosyl-4-coumaric acid	Organic acids	Organic acids	C15H18O8	2	0.7803	14364-05-7	1.56719e+06	1.51206e+06	1.11818e+06	1.59464e+07	2.05539e+07	2.10932e+07	1.29954	0.00795015	0.0485717	0.0728805	-3.77832	down
ME0007220	3-[3,4-Dihydroxy-4-(hydroxymethyl)oxolan-2-yl]oxy-1,8-dihydroxy-6-methylanthracene-9,10-dione	Benzene and substituted derivatives	Benzene and substituted derivatives	C20H18O9	3	0.6887	-	1.48944e+06	1.1383e+06	590145	1.64642e+07	1.39857e+07	1.37743e+07	1.28043	0.00207684	0.0302936	0.0727629	-3.78065	down
ME0003102	3-Methoxysalicylic acid	Benzene and substituted derivatives	Benzene and substituted derivatives	C8H8O4	2	0.7566	877-22-5	3.59638e+06	3.63091e+06	1.687e+06	3.28005e+07	4.5667e+07	4.53298e+07	1.28023	0.0106497	0.0555785	0.0720072	-3.79572	down
ME0168942	FAA(18:1)	Lipids	Free fatty acids	C18H34O2	3	0.6314	506-17-2	3.50235e+07	5.31679e+07	2.62899e+07	6.43925e+08	4.77728e+08	4.70265e+08	1.28855	0.0117693	0.0575216	0.071914	-3.79758	down
ME0139750	Spinosin	Flavonoids	Flavones	C28H32O15	2	0.7038	72063-39-9	2.67434e+06	563371	2.72336e+06	3.84184e+07	2.6127e+07	1.97523e+07	1.21731	0.039325	0.112435	0.0707144	-3.82185	down
MEDL00063	4-Hydroxybenzaldehyde	Phenolic acids	Phenolic acids	C7H6O2	3	0.9286	123-08-0	127142	558349	1.05698e+06	5.94459e+06	9.70182e+06	9.07259e+06	1.19456	0.0180597	0.0725107	0.0704911	-3.82641	down
MEDN0325	L-Lactic acid	Organic acids	Organic acids	C3H6O3	3	0.9525	79-33-4	8.85754e+07	1.14335e+08	8.54838e+07	9.0627e+08	1.95735e+09	1.22925e+09	1.28472	0.0550394	0.141119	0.0704626	-3.827	down
ME0115084	Pallidol 3,3''-diglucoside	Benzene and substituted derivatives	Benzene and substituted derivatives	C40H42O16	3	0.6997	-	212967	673324	199059	4.80389e+06	6.82691e+06	4.22979e+06	1.25267	0.0212594	0.0801844	0.0684306	-3.86921	down
ME0109334	Pro-Ser	Amino acids and derivatives	Amino acids and derivatives	C8H14N2O4	2	0.7967	71835-80-8	4.88733e+06	4.61983e+06	5.71177e+06	7.62925e+07	8.56356e+07	6.37988e+07	1.30299	0.00789852	0.0485717	0.0674218	-3.89064	down
ME0156999	Methyl 10-acetyloxy-3,4-dihydroxy-1,16-dimethyl-11,19-dioxo-6,12,20-trioxahexacyclo[13.7.0.02,8.05,9.08,13.017,21]docosa-17,21-diene-5-carboxylate	Terpenoids	Triterpene	C25H28O11	3	0.6377	82290-17-3	2.14959e+06	3789170	2.91298e+06	5.05156e+07	3.1432e+07	4.94658e+07	1.28842	0.0216959	0.0807875	0.0673579	-3.89201	down
ME0103715	Zeatin riboside	Nucleotides and derivatives	Nucleotides and derivatives	C15H21N5O5	2	0.7096	6025-53-2 | 28542-78-1	798637	1.01403e+06	272816	4.50344e+06	1.2727e+07	1.37655e+07	1.21434	0.0804916	0.176618	0.0672825	-3.89362	down
ME0005245	4-methyl-N-(4-nitrophenyl)piperazine-1-carbothioamide	Benzene and substituted derivatives	Benzene and substituted derivatives	C12H16N4O2S	3	0.7258	78721-53-6	547137	413904	264754	6.50502e+06	7.15807e+06	4.77223e+06	1.28787	0.0141325	0.0630277	0.0664917	-3.91068	down
MEDN0068	S-(5-Adenosy)-L-Homocysteine	Amino acids and derivatives	Amino acids and derivatives	C14H20N6O5S	3	0.8118	979-92-0	2.5331e+06	4.19903e+06	2.16115e+06	5.48557e+07	4.16796e+07	3.93558e+07	1.2902	0.0116977	0.0573218	0.0654442	-3.93359	down
ME0167792	4-Hydoxytryptamine 4-phosphate	Others	Others	C10H12N2O4P-	3	0.7215	-	422048	2.26171e+06	2.49576e+06	2.60277e+07	3.03976e+07	2.30114e+07	1.21547	0.00430441	0.0392001	0.0652031	-3.93891	down
ME0106972	Glu-Met	Amino acids and derivatives	Amino acids and derivatives	C10H18N2O5S	2	0.7087	4423-22-7	5.06911e+06	4.8194e+06	4.05067e+06	8.07724e+07	8.75632e+07	4.60778e+07	1.29204	0.034965	0.104951	0.0650108	-3.94318	down
ME0119160	3',4'-(Methylenedioxy)acetophenone	Others	Ketone compounds	C9H8O3	2	0.7654	3162-29-6	1.56172e+07	2.26835e+07	2.59724e+06	2.30575e+08	2.0068e+08	2.10741e+08	1.20028	0.000119802	0.0130469	0.0637043	-3.97247	down
ME0153223	L-Histidine,L-lysyl-	Amino acids and derivatives	Amino acids and derivatives	C12H21N5O3	3	0.594	-	374350	676440	177580	5.87053e+06	1.07769e+07	2.87609e+06	1.21814	0.117338	0.221328	0.0629174	-3.9904	down
ME0104463	2-{[hydroxy(6-hydroxy-1-oxo-1H-isochromen-3-yl)methylidene]amino}acetic acid	Organic acids	Organic acids	C12H9NO6	3	0.6141	-	1.89586e+06	1.43018e+06	763041	1.80418e+07	2.32348e+07	2.37452e+07	1.28202	0.00654894	0.0449517	0.0628878	-3.99108	down
ME0105468	Ala-ile	Amino acids and derivatives	Amino acids and derivatives	C9H18N2O3	2	0.9014	29727-65-9	4.36046e+06	2.68392e+06	1.26577e+06	4.69776e+07	4.33887e+07	4.20247e+07	1.26917	8.26987e-05	0.0130312	0.0627697	-3.99379	down
ME0000819	(2S)-2-(naphthalen-2-yloxy)propanoic acid	Benzene and substituted derivatives	Benzene and substituted derivatives	C13H12O3	3	0.506	25258-16-6	393011	324933	175300	5.17557e+06	4.9838e+06	4.07809e+06	1.28719	0.00452465	0.0394744	0.0627389	-3.9945	down
ME0107049	H-Gly-ala-phe-OH	Amino acids and derivatives	Amino acids and derivatives	C14H19N3O4	2	0.7388	17922-87-1	3.60628e+06	747201	1.6881e+06	3.06183e+07	4.12331e+07	2.45206e+07	1.24425	0.0226367	0.082868	0.0626903	-3.99561	down
ME0124765	Marrubiin	Others	Lactones	C20H28O4	2	0.8757	465-92-9	6.59036e+06	2.25377e+06	4.54511e+06	3.32684e+07	7.66637e+07	1.07153e+08	1.23705	0.0863854	0.184744	0.0616773	-4.01912	down
ME0145024	2-Aminoacetaldehyde	Others	Aldehyde compounds	C2H5NO	3	0.6169	-	1.65589e+06	1.6653e+06	5.51535e+06	2.52887e+07	6.77785e+07	5.02826e+07	1.23416	0.0664849	0.158731	0.0616432	-4.01991	down
ME0012269	13(S)-Hydroperoxylinolenic acid	Lipids	Free fatty acids	C18H30O4	2	0.7916	67597-26-6	7.406e+06	4.11925e+06	5.72239e+06	3.34774e+07	1.14697e+08	1.32333e+08	1.23146	0.102074	0.204917	0.0614872	-4.02357	down
ME0110284	Tyr-Gly	Amino acids and derivatives	Amino acids and derivatives	C11H14N2O4	2	0.8549	673-08-5	2.0077e+06	667216	744175	2.08834e+07	1.83963e+07	1.71382e+07	1.27159	0.0013419	0.0263719	0.0606029	-4.04447	down
ME0112329	NCGC00384897-01_C16H20O10_3-(Benzoyloxy)-2-hydroxypropyl beta-D-glucopyranosiduronic acid	Organic acids	Organic acids	C16H20O10	3	0.7284	-	1.18225e+06	1.34715e+06	478617	1.8873e+07	1.57211e+07	1.51403e+07	1.27471	0.00388231	0.0385546	0.0604815	-4.04736	down
ME0144114	9,10-Epoxy-13-hydroxy-11-octadecenoate	Organic acids	Organic acids	C18H32O4	3	0.7611	-	262901	1.05814e+06	671993	1.98978e+06	1.41784e+07	1.78399e+07	1.11019	0.155488	0.265596	0.0586049	-4.09283	down
MEDL00355	Glu-Tyr	Amino acids and derivatives	Amino acids and derivatives	C14H18N2O6	3	0.6652	3422-39-7	73623.3	73623.3	73623.3	2.05222e+06	1.35089e+06	400412	1.22767	0.130033	0.238012	0.0580698	-4.10607	down
ME0125673	N-benzylthieno[2,3-d]pyrimidin-4-amine	Alcohol and amines	Amines	C13H11N3S	3	0.5782	63893-42-5	1.19392e+06	2.41805e+06	933339	3.15204e+07	2.2088e+07	2.46684e+07	1.27965	0.0112526	0.0567694	0.0580672	-4.10613	down
ME0155244	Phe-Leu-Asp-Lys	Amino acids and derivatives	Amino acids and derivatives	C25H39N5O7	2	0.7518	-	1.00663e+07	2.37381e+06	3.48568e+06	1.09213e+08	8.2573e+07	8.72504e+07	1.25715	0.00538055	0.0422079	0.0570743	-4.13101	down
ME0014373	3-[(4,8-Dimethylnonanoyl)oxy]-4-(trimethylazaniumyl)butanoate	Organic acids	Organic acids	C18H35NO4	3	0.5827	-	6.02374e+06	5.04593e+06	5.00784e+06	1.22316e+08	7.92163e+07	9.17485e+07	1.30119	0.0185979	0.0732645	0.0548195	-4.18917	down
ME0110767	Metallibure	Alcohol and amines	Amines	C7H14N4S2	3	0.7492	926-93-2	551005	352191	190708	1.12641e+07	6.88338e+06	1.82883e+06	1.1936	0.147051	0.257286	0.0547599	-4.19074	down
ME0138003	Diosmin	Flavonoids	Flavones	C28H32O15	3	0.7967	520-27-4	2.19763e+06	2.69884e+06	2.24246e+06	4.27205e+07	6.44892e+07	2.59786e+07	1.28487	0.0637171	0.155125	0.0536003	-4.22161	down
MEDP1373	Carnitine C22:2	FA	CAR	C29H53NO4	3	0.5891	-	95723.2	436131	105507	4.85893e+06	2.74723e+06	4.36683e+06	1.24085	0.0244684	0.0848645	0.0532333	-4.23153	down
ME0000459	Tetrahydroharmine	Alkaloids	Alkaloids	C13H16N2O	2	0.7919	-	1.35049e+06	553171	642529	8.82475e+06	1.66356e+07	2.39039e+07	1.26126	0.0693088	0.162507	0.0515797	-4.27705	down
ME0063740	(5E)-4,9-dihydroxy-6-methyl-3,10-dimethylidene-4,7,8,9,11,11a-hexahydro-3aH-cyclodeca[b]furan-2-one	Terpenoids	Terpene	C15H20O4	3	0.6731	41653-76-3	1.57811e+06	549233	1.50499e+06	2.49741e+07	2.42527e+07	2.1422e+07	1.27518	0.00110309	0.0248879	0.0514138	-4.2817	down
ME0008516	Diphenylmethylene-Glycine benzyl ester	Benzene and substituted derivatives	Benzene and substituted derivatives	C22H19NO2	3	0.6979	81477-91-0	1.86604e+06	1.15821e+06	362864	2.37951e+07	2.19286e+07	2.02119e+07	1.25049	0.000652223	0.0207835	0.05137	-4.28293	down
MEDL02760	Glyceraldehyde	Others	Saccharides	C3H6O3	3	0.9174	56-82-6	2.98366e+07	2.70594e+07	1.90687e+07	3.00598e+08	7.74184e+08	4.34255e+08	1.27928	0.0770679	0.17294	0.0503399	-4.31216	down
ME0012312	9s,13r-12-Oxophytodienoic Acid	Lipids	Free fatty acids	C18H28O3	2	0.8982	71606-07-0 | 67204-66-4	619411	1.7789e+06	1.98286e+06	5.88823e+06	3.85899e+07	4.28664e+07	1.15069	0.14128	0.25097	0.0501596	-4.31733	down
ME0052412	Dimethylallyl diphosphate	Organic acids	Organic acids	C5H12O7P2	3	0.8363	358-72-5	258039	601889	5.13991e+06	3.65061e+07	4.45542e+07	4.00774e+07	1.1791	0.000361376	0.016064	0.0495291	-4.33558	down
ME0151141	His-Val-Asn	Amino acids and derivatives	Amino acids and derivatives	C15H24N6O5	2	0.7571	-	367030	993125	311588	6.0149e+06	1.49328e+07	1.35698e+07	1.251	0.0577483	0.145501	0.0484318	-4.3679	down
ME0014451	4-Dihydroboldenone	Others	Ketone compounds	C19H28O2	3	0.6693	10529-96-1	1.40664e+06	1.3149e+06	1.21131e+06	2.99934e+06	2.01832e+07	5.8529e+07	1.06277	0.254972	0.358999	0.0481309	-4.37689	down
ME0107253	His-Glu	Amino acids and derivatives	Amino acids and derivatives	C11H16N4O5	2	0.7695	53634-28-9	3.49146e+06	6.29257e+06	2.35932e+06	8.97383e+07	9.4765e+07	7.32592e+07	1.28461	0.00506082	0.0407265	0.0471106	-4.4078	down
ME0145771	Asn-His-Ile-Arg	Amino acids and derivatives	Amino acids and derivatives	C22H38N10O6	3	0.6088	-	329507	814674	430227	1.28678e+07	1.1028e+07	1.04631e+07	1.28708	0.00326725	0.0364096	0.0458225	-4.4478	down
ME0109606	Ser-Asn-Lys	Amino acids and derivatives	Amino acids and derivatives	C13H25N5O6	2	0.7521	-	741776	670428	1.15753e+06	1.18753e+07	2.06242e+07	2.37484e+07	1.28605	0.0370358	0.10872	0.0456858	-4.45211	down
MEDL02396	Sucrose	Others	Saccharides	C12H22O11	3	0.9174	57-50-1	1.18178e+06	1.63076e+06	455075	3.308e+07	2.32708e+07	1.55985e+07	1.26083	0.0449474	0.122685	0.0454156	-4.46067	down
ME0006218	4-Hydroxy-3-nitrobenzenesulfonamide	Phenolic acids	Phenolic acids	C6H6N2O5S	3	0.7057	24855-58-1	83959.7	83989.3	83990.8	2.54816e+06	2.24905e+06	947613	1.28168	0.0650559	0.157235	0.0438551	-4.51111	down
ME0114515	Gentianose	Others	Saccharides	C18H32O16	2	0.9122	25954-44-3	1467156	769610	4.81731e+07	3.89609e+08	3.70013e+08	3.92931e+08	1.14033	0.000351863	0.0160441	0.0437376	-4.51498	down
MEDN0555	Hydroxyphenyllactic acid	Benzene and substituted derivatives	Phenolic acids	C9H10O4	3	0.6719	306-23-0	1.04131e+07	8.08411e+06	6.53219e+06	175173706	2.48189e+08	1.51485e+08	1.2972	0.024155	0.0846883	0.0435409	-4.52149	down
ME0166120	4-deoxy-alpha-L-erythro-hex-4-enopyranuronate-alpha-L-guluronate	Organic acids	Organic acids	C12H14O12-2	3	0.6659	-	710473	661366	1.32139e+06	21136313	1.5481e+07	2.6185e+07	1.28786	0.0225583	0.0828409	0.0428843	-4.54341	down
MEDN1060	(±)-erythro-Isoleucine	Amino acids and derivatives	Amino acids and derivatives	C6H13NO2	3	0.9545	443-79-8	587265	465374	664218	1.80697e+07	8.98844e+06	13103192	1.29345	0.039443	0.112577	0.042749	-4.54796	down
MEDL00902	LPC(0:0/14:0)	Lipids	LPC	C22H46NO7P	3	0.7973	20559-16-4	416690	247643	1.25589e+06	1.39033e+07	1.69162e+07	1.53014e+07	1.25686	0.00139279	0.0268852	0.0416346	-4.58607	down
ME0112440	3,4,5-trihydroxy-6-[(5-hydroxy-2,2-dimethyl-2H-chromen-6-yl)oxy]oxane-2-carboxylic acid	Organic acids	Organic acids	C17H20O9	3	0.7227	-	8.68713e+06	1.11584e+07	6.09655e+06	2.34398e+08	2.12776e+08	1.94057e+08	1.29896	0.00284235	0.0354326	0.0404566	-4.62748	down
ME0108002	Lys-Gly-Lys	Amino acids and derivatives	Amino acids and derivatives	C14H29N5O4	2	0.7536	57625-90-8	3.01231e+06	1.14919e+06	1.63492e+06	5.84825e+07	4.26109e+07	4.34939e+07	1.28675	0.0114417	0.0571117	0.0400894	-4.64063	down
ME0013627	Pentadec-2-enal	Benzene and substituted derivatives	Benzene and substituted derivatives	C15H28O	3	0.6876	-	1.47542e+06	1818913	1.89421e+06	1.58007e+07	4.6024e+07	7.01142e+07	1.25215	0.11493	0.218731	0.0393253	-4.6684	down
ME0166080	2-Acetyl-3-isobutanoyl-3',4-di(isovaleryl)sucrose	Others	Lactones	C28H46O15	3	0.6872	-	13980.3	13980.3	13980.3	236581	490695	370086	1.29528	0.040866	0.114425	0.0382197	-4.70954	down
ME0109833	2-Amino-5-carbamimidoylsulfanylpentanoic acid	Amino acids and derivatives	Amino acids and derivatives	C6H13N3O2S	2	0.7353	-	995017	1.0306e+06	481339	2.60016e+07	2.13407e+07	1.97277e+07	1.29196	0.00714984	0.0463362	0.0373782	-4.74166	down
ME0106855	L-Glutaminyl-L-isoleucine	Amino acids and derivatives	Amino acids and derivatives	C11H21N3O4	2	0.9286	86416-45-7	6.0521e+06	3.28069e+06	1.64898e+06	1.08478e+08	1.0445e+08	8.51849e+07	1.2769	0.00452069	0.0394744	0.0368377	-4.76267	down
ME0106426	Diethyl decylphosphonate	Others	Lactones	C14H31O3P	3	0.6434	16165-68-7	329342	293749	439164	1.60729e+06	1.32948e+07	1.39899e+07	1.17136	0.147171	0.257286	0.0367664	-4.76547	down
ME0003271	2-Naphthaldehyde	Benzene and substituted derivatives	Benzene and substituted derivatives	C11H8O	3	0.756	-	2.29268e+06	5.60057e+06	857674	9.49326e+07	8.27029e+07	7.12026e+07	1.25126	0.00561046	0.0422808	0.0351672	-4.82963	down
ME0012346	13(S)-HpOTrE(gamma)	Lipids	Free fatty acids	C18H30O4	2	0.7388	121107-97-9	916727	972082	357986	8.65606e+06	2.19846e+07	3.34031e+07	1.24706	0.102234	0.204949	0.0350822	-4.83312	down
ME0107434	Ile-Gln	Amino acids and derivatives	Amino acids and derivatives	C11H21N3O4	2	0.9263	59652-60-7	2.41295e+06	1.9318e+06	416084	4.98622e+07	4.9293e+07	3.77945e+07	1.24925	0.00683106	0.0458573	0.0347634	-4.84629	down
MEDN0120	Galactitol	Others	Saccharides	C6H14O6	3	0.8315	608-66-2	2.68659e+07	2.37309e+07	5.09806e+07	9.665e+08	9.51004e+08	1.09003e+09	1.29368	0.00147858	0.0272876	0.0337744	-4.88793	down
MEDN0233	Cellobiose	Others	Saccharides	C12H22O11	3	0.7625	-	923528	1.31852e+06	259637	2.98395e+07	2.30639e+07	2.27567e+07	1.26015	0.00799092	0.0485717	0.0330647	-4.91856	down
ME0147743	Conchosin B	Heterocyclic compounds	Heterocyclic compounds	C17H20O6	3	0.5934	28625-29-8	6.95652e+07	1.40887e+07	2.86156e+07	1.23881e+09	1.19172e+09	9.91737e+08	1.26674	0.00335258	0.0368192	0.0328055	-4.92992	down
ME0155978	Pro-Pro-Ile	Amino acids and derivatives	Amino acids and derivatives	C16H27N3O4	3	0.587	-	881732	745489	169190	6.82035e+06	1.25451e+07	3.62899e+07	1.20433	0.184806	0.294899	0.0322774	-4.95333	down
ME0141385	13-Hydroxy-6,9,11-octadecatrienoic acid	Lipids	Free fatty acids	C18H30O3	2	0.7291	74784-20-6	625334	654979	308235	7.58701e+06	2.23041e+07	2.04883e+07	1.26788	0.0723548	0.166568	0.0315317	-4.98705	down
Lmhp001461	Pro-leu	Amino acids and derivatives	Amino acids and derivatives	C11H20N2O3	2	0.8189	52899-07-7	3.50095e+06	1.0537e+06	108410	5.90031e+07	6.53978e+07	2.91427e+07	1.17076	0.0461015	0.124741	0.0303696	-5.04123	down
ME0115122	Phenol glucuronide	Benzene and substituted derivatives	Benzene and substituted derivatives	C12H14O7	2	0.7778	-	507726	1.09242e+06	278270	2.30091e+07	1.95032e+07	1.95081e+07	1.27698	0.00243362	0.0330652	0.0302871	-5.04515	down
ME0169507	N-1-Naphthylbenzamide	Benzene and substituted derivatives	Benzene and substituted derivatives	C17H13NO	3	0.6833	634-42-4	1.67338e+06	480420	1.06035e+06	2.39171e+07	4.95736e+07	3.43633e+07	1.27282	0.0424424	0.117741	0.029801	-5.0685	down
ME0010792	(+)-trans-Chrysanthemic acid	Organic acids	Organic acids	C10H16O2	2	0.7555	4638-92-0	75048.8	324530	496217	917194	1.58744e+07	1.34266e+07	1.08046	0.169219	0.280828	0.0296443	-5.0761	down
ME0108023	Lys-Thr-Lys	Amino acids and derivatives	Amino acids and derivatives	C16H33N5O5	2	0.7223	-	1.51359e+06	2.38007e+06	3.50742e+06	9.73131e+07	7.63819e+07	7.71326e+07	1.29319	0.00675394	0.0458531	0.0295067	-5.08281	down
ME0003211	2-methoxy-N-(1H-tetrazol-5-yl)benzamide	Benzene and substituted derivatives	Benzene and substituted derivatives	C9H9N5O2	3	0.5779	-	57559.5	57559.5	57559.5	3.07792e+06	862794	2.06046e+06	1.27664	0.0935781	0.193907	0.0287742	-5.11908	down
MEDP1025	2-[(2-Amino-3-phenylpropanoyl)amino]-3-methylbutanoic acid	Amino acids and derivatives	Amino acids and derivatives	C14H20N2O3	3	0.7571	-	1.58865e+06	5.43009e+06	821324	9.65735e+07	1.0212e+08	8.03154e+07	1.25613	0.00377679	0.0383221	0.0280997	-5.1533	down
ME0010784	(+)-Isomenthone	Others	Ketone compounds	C10H18O	2	0.7534	1196-31-2 | 491-07-6	544577	811952	346445	7.32961e+06	2.23911e+07	3.19785e+07	1.25342	0.108138	0.210745	0.0276012	-5.17912	down
ME0151604	Ile-Thr-Thr	Amino acids and derivatives	Amino acids and derivatives	C14H27N3O6	3	0.7491	-	633026	754669	233226	1.00742e+07	1.94994e+07	3.24036e+07	1.26029	0.0896795	0.188762	0.0261535	-5.25685	down
ME0001961	2-(4-Nitrophenoxy)propanoic acid	Benzene and substituted derivatives	Benzene and substituted derivatives	C9H9NO5	3	0.5968	13794-10-0	241174	890640	299794	2.71174e+07	1.14623e+07	1.86007e+07	1.26764	0.0542121	0.14038	0.0250367	-5.31981	down
MEDN1164	5-Nitrobenzimidazole	Alkaloids	Alkaloids	C7H5N3O2	3	0.7389	94-52-0 | 89843-47-0	1.07502e+06	2.39485e+06	4.50422e+06	5.1742e+07	1.48671e+08	1.21221e+08	1.25688	0.0682246	0.160625	0.0247924	-5.33396	down
ME0145230	Arbutin 6-phosphate	Organic acids	Organic acids	C12H17O10P	3	0.6632	-	1.02316e+06	184244	510412	4.79212e+07	1.7463e+07	6.86189e+06	1.21222	0.196222	0.302649	0.0237773	-5.39427	down
ME0106526	3-phenyl-2-(pyrrolidine-2-carbonylamino)propanoic Acid	Amino acids and derivatives	Amino acids and derivatives	C14H18N2O3	2	0.7864	-	5.9139e+06	3.0344e+06	1.51129e+06	1.03392e+08	2.66947e+08	1.04895e+08	1.2658	0.103845	0.206114	0.0220093	-5.50574	down
ME0014135	3-Hydroxyvaleric acid	Organic acids	Organic acids	C5H10O3	2	0.7266	10237-77-1	792840	1.40165e+06	677501	1.5004e+07	6.63775e+07	5.44089e+07	1.25846	0.103885	0.206114	0.0211502	-5.56319	down
ME0104951	3-[5-(2-Methylpropyl)-3,6-dioxopiperazin-2-yl]propanoic acid	Organic acids	Organic acids	C11H18N2O4	3	0.7106	-	641688	216381	253456	1.87324e+07	1.8683e+07	1.53347e+07	1.28868	0.00381205	0.0384708	0.0210715	-5.56856	down
ME0009438	2,4,6-Trihydroxybenzoic acid	Phenolic acids	Phenolic acids	C7H6O5	2	0.7768	83-30-7	1.56528e+06	1.10535e+06	336008	3.18634e+07	6.17032e+07	6.59429e+07	1.26723	0.039616	0.112577	0.0188493	-5.72935	down
MEDL02189	Gramine	Alkaloids	Plumerane	C11H14N2	3	0.7921	87-52-5	4.48659e+06	241358	4.36161e+06	2.31533e+08	1.52122e+08	1.14122e+08	1.19931	0.0420508	0.116829	0.0182603	-5.77515	down
ME0104350	2-(morpholin-4-yl)-N-phenylpropanamide	Alcohol and amines	Amines	C13H18N2O2	3	0.7008	101264-96-4	21484.7	21484.7	21484.7	1.02394e+06	1.58119e+06	1.00585e+06	1.30344	0.0245786	0.0848645	0.0178494	-5.80798	down
ME0140490	(9R,13R)-12-oxophytodienoic acid	Lipids	Free fatty acids	C18H28O3	3	0.9499	85551-10-6	47451.7	57426.3	27043.7	1.02714e+06	1.89167e+06	4.47926e+06	1.26727	0.144598	0.254444	0.0178319	-5.8094	down
ME0008260	N-Caffeoylputrescine	Alkaloids	Phenolamine	C13H18N2O3	2	0.773	29554-26-5 | 26148-06-1	2.07583e+06	881268	506853	5.4155e+07	8.64622e+07	5.77006e+07	1.28068	0.0237163	0.0842801	0.0174667	-5.83925	down
ME0142367	2-Hydroxy-2-methylpropanal	Others	Aldehyde compounds	C4H8O2	3	0.8375	20818-81-9	165893	291639	385471	1.56548e+07	1.60315e+07	1.8427e+07	1.29638	0.00266342	0.0343615	0.016822	-5.89351	down
ME0154147	N-acetyl-L-2-aminoadipic acid	Organic acids	Organic acids	C8H13NO5	3	0.7203	-	1.53143e+06	1.25105e+06	1.55515e+06	4.38868e+07	1.42769e+08	7.47263e+07	1.28715	0.0992268	0.201366	0.016595	-5.91311	down
ME0003455	3-(3,4-dimethoxyphenyl)-N-[2-(3-hydroxy-4-methoxyphenyl)ethyl]propanimidic acid	Phenolic acids	Phenolic acids	C20H25NO5	3	0.5112	-	3.74265e+06	2.34831e+06	4125025	2.6408e+08	1.67431e+08	1.8411e+08	1.29958	0.0211272	0.0798473	0.0165946	-5.91314	down
MEDN0768	13-Oxo-9,11-octadecadienoic acid	Lipids	Free fatty acids	C18H30O3	3	0.8497	-	146313	524653	269808	1.33756e+06	2.70789e+07	2.93437e+07	1.11846	0.169463	0.280983	0.0162876	-5.94008	down
MEDL00421	3-Phosphoglyceric acid	Others	Saccharides	C3H7O7P	2	0.7382	3443-58-1	1.43189e+06	357806	354115	5.12948e+07	4.21333e+07	4.35994e+07	1.27935	0.00352799	0.037568	0.0156451	-5.99815	down
ME0153311	Magellanine	Heterocyclic compounds	Heterocyclic compounds	C17H25NO2	3	0.8876	61273-75-4	9804.87	9804.87	9804.87	144816	742496	1.06146e+06	1.24504	0.140185	0.2495	0.015094	-6.04989	down
MADN0549	N-Acetyl-DL-tryptophan	Amino acids and derivatives	Amino acids and derivatives	C13H14N2O3	3	0.5455	-	1.95772e+06	472222	319228	7.84278e+07	5.84347e+07	6.99109e+07	1.27192	0.00682001	0.0458573	0.0132956	-6.23291	down
MEDN0442	Pantetheine	Alkaloids	Alkaloids	C11H22N2O4S	3	0.6482	496-65-1	1.33017e+06	840399	246321	6.90948e+07	6.60382e+07	6.06069e+07	1.27772	0.00127506	0.0261124	0.0123475	-6.33964	down
Lmzn006284	Corosolic acid	Terpenoids	Triterpene	C30H48O4	3	0.6088	4547-24-4	873296	58159.6	94908.2	2.6507e+07	1.8984e+07	3.98593e+07	1.23897	0.043829	0.120353	0.0120253	-6.37778	down
ME0143413	4-Hexylphenol	Phenolic acids	Phenolic acids	C12H18O	3	0.7674	2446-69-7	3.05088e+06	1.82341e+07	1.79072e+06	6.33933e+08	6.95578e+08	9.13461e+08	1.25807	0.0126226	0.0597333	0.010288	-6.60289	down
ME0151693	Ile-Val	Amino acids and derivatives	Amino acids and derivatives	C11H22N2O3	2	0.7409	41017-96-3	323338	524511	131841	1.46754e+07	4.24464e+07	4.88502e+07	1.27157	0.0792646	0.175352	0.00924479	-6.75714	down
MEDP1597	Securinine	Alkaloids	Terpenoid alkaloids	C13H15NO2	3	0.7858	5610-40-2	1.80998e+06	7.54103e+06	2.13352e+06	8.95418e+08	1.35337e+09	7.82343e+08	1.28898	0.0287772	0.093601	0.00378885	-8.04402	down
